# Supplementary material for: Fullerene derivatives with oligoethylene–glycol side chains: an investigation on the origin of their outstanding transport properties
Source: J Mater Chem C Mater. 2021 Aug 18;9(45):16217–25. doi: 10.1039/d1tc02753k (PMC8614456; doi:10.1039/d1tc02753k)
Supplement: TC-009-D1TC02753K-s004 [file TC-009-D1TC02753K-s004.mdp]

; 
; ****  GMX run parameters for an atomistic simulation  ****
;


integrator              = sd                ; 
dt                      = 0.001             ; ps 
nsteps                  = 6000000           ; total time:  6 ns
tinit                   = 0                 ; initial time, ps
nstcomm                 = 1                 ; freq. for cm-motion removal
ld_seed                 = -1

; Bond constraints
constraints             = none              ; constrain all bonds 
constraint_algorithm    = lincs             ; default
lincs_order             = 4                 ; default

; X/V/F/E outputs
nstxout                 = 500000            ; pos out   ---  1000  ps
nstvout                 = 500000            ; vel out   ---  1000  ps
nstfout                 = 0                 ; force out ---  no
nstlog                  = 10000             ; energies to log (20 ps)
nstenergy               = 10000             ; energies to energy file
nstxtcout               = 10000             ; xtc, 10 ps
xtc_precision           = 1000

; Neighbour list
ns_type                 = grid              ; neighlist type
nstlist                 = 5                 ; Freq. to update neighbour list
rlist                   = 0.45               ; nm (cutoff for short-range NL)

; Coulomb interactions
coulombtype             = PME 
rcoulomb                = 0.45               ; nm (direct space sum cut-off)

; van der Waals interactions
vdwtype                 = PME
rvdw                    = 0.45
vdw-modifier            = Potential-Shift
fourierspacing          = 0.12
pme-order               = 4
ewald-rtol-lj           = 0.001
lj-pme-comb-rule        = geometric
DispCorr                = EnerPres          ; use dispersion correction

; Temperature coupling 
Tcoupl                  = Berendsen
tc-grps                 = System            ; 
tau_t                   = 1.0               ; ps
ref_t                   = 1000            ; K

; Energy monitoring
energygrps              = System

; ANNEALING
annealing               = single
annealing-npoints       = 3
annealing-time          =     0 2000 4000
annealing-temp          =  1000 1000  298

; Pressure coupling 
Pcoupl                  = Berendsen         ;
Pcoupltype              = anisotropic       ; 
tau_p                   = 0.5               ; ps
compressibility         = 5e-6  5e-6 5e-6  0.0   0.0   0.0   ; 1/bar
ref_p                   = 1     1    1     0.0   0.0   0.0   ; bar
refcoord_scaling        = all               ;

; Generate velocites in the beginning
continuation            = no                ; generate velocities 
gen_vel                 = yes               ; generate velocities 
gen_temp                = 2000.0
gen_seed                = -1                ; -1 = the seed is calculated from the process ID number
