# Supplementary material for: Fullerene derivatives with oligoethylene–glycol side chains: an investigation on the origin of their outstanding transport properties
Source: J Mater Chem C Mater. 2021 Aug 18;9(45):16217–25. doi: 10.1039/d1tc02753k (PMC8614456; doi:10.1039/d1tc02753k)
Supplement: TC-009-D1TC02753K-s007 [file TC-009-D1TC02753K-s007.gro]

PDEG1
  396
    1PTG1    C1    1   0.478   0.426   0.214
    1PTG1    C2    2   0.525   0.308   0.285
    1PTG1    C3    3   0.670   0.320   0.296
    1PTG1    C4    4   0.711   0.443   0.230
    1PTG1    C5    5   0.592   0.508   0.178
    1PTG1    C6    6   0.732   0.280   0.412
    1PTG1    C7    7   0.655   0.227   0.524
    1PTG1    C8    8   0.713   0.273   0.648
    1PTG1    C9    9   0.827   0.358   0.613
    1PTG1   C10   10   0.839   0.362   0.468
    1PTG1   C11   11   0.325   0.319   0.427
    1PTG1   C12   12   0.314   0.314   0.572
    1PTG1   C13   13   0.434   0.250   0.625
    1PTG1   C14   14   0.518   0.214   0.512
    1PTG1   C15   15   0.452   0.257   0.389
    1PTG1   C16   16   0.260   0.664   0.365
    1PTG1   C17   17   0.220   0.540   0.431
    1PTG1   C18   18   0.280   0.429   0.359
    1PTG1   C19   19   0.359   0.485   0.250
    1PTG1   C20   20   0.345   0.629   0.252
    1PTG1   C21   21   0.483   0.826   0.299
    1PTG1   C22   22   0.454   0.708   0.220
    1PTG1   C23   23   0.580   0.646   0.181
    1PTG1   C24   24   0.688   0.726   0.236
    1PTG1   C25   25   0.628   0.837   0.309
    1PTG1   C26   26   0.802   0.665   0.285
    1PTG1   C27   27   0.813   0.519   0.281
    1PTG1   C28   28   0.879   0.477   0.404
    1PTG1   C29   29   0.908   0.595   0.483
    1PTG1   C30   30   0.860   0.711   0.410
    1PTG1   C31   31   0.526   0.619   0.874
    1PTG1   C32   32   0.407   0.685   0.822
    1PTG1   C33   33   0.448   0.808   0.756
    1PTG1   C34   34   0.592   0.819   0.767
    1PTG1   C35   35   0.641   0.703   0.839
    1PTG1   C36   36   0.384   0.850   0.642
    1PTG1   C37   37   0.276   0.770   0.585
    1PTG1   C38   38   0.287   0.776   0.440
    1PTG1   C39   39   0.402   0.859   0.406
    1PTG1   C40   40   0.462   0.904   0.531
    1PTG1   C41   41   0.317   0.465   0.766
    1PTG1   C42   42   0.257   0.419   0.641
    1PTG1   C43   43   0.208   0.535   0.568
    1PTG1   C44   44   0.237   0.654   0.648
    1PTG1   C45   45   0.304   0.610   0.770
    1PTG1   C46   46   0.635   0.305   0.756
    1PTG1   C47   47   0.492   0.295   0.742
    1PTG1   C48   48   0.432   0.405   0.814
    1PTG1   C49   49   0.539   0.483   0.873
    1PTG1   C50   50   0.671   0.408   0.863
    1PTG1   C51   51   0.856   0.468   0.687
    1PTG1   C52   52   0.793   0.499   0.821
    1PTG1   C53   53   0.759   0.646   0.803
    1PTG1   C54   54   0.835   0.700   0.693
    1PTG1   C55   55   0.895   0.589   0.621
    1PTG1   C56   56   0.791   0.810   0.624
    1PTG1   C57   57   0.666   0.872   0.663
    1PTG1   C58   58   0.598   0.914   0.541
    1PTG1   C59   59   0.684   0.881   0.427
    1PTG1   C60   60   0.803   0.816   0.479
    2PTG1    H6   61   1.020   0.404   1.155
    2PTG1   C63   62   0.910   0.391   1.157
    2PTG1    H5   63   0.866   0.474   1.215
    2PTG1    H7   64   0.895   0.297   1.212
    2PTG1    N1   65   0.862   0.374   1.017
    2PTG1   C62   66   0.715   0.351   1.006
    2PTG1   H10   67   0.661   0.412   1.083
    2PTG1   C64   68   0.673   0.205   1.028
    2PTG1   C65   69   0.540   0.163   1.037
    2PTG1    H1   70   0.459   0.234   1.020
    2PTG1   C61   71   0.897   0.488   0.932
    2PTG1    H8   72   0.906   0.583   0.988
    2PTG1    H9   73   0.997   0.467   0.888
    2PTG1   C69   74   0.773   0.108   1.048
    2PTG1    H4   75   0.877   0.136   1.040
    2PTG1   C68   76   0.745  -0.021   1.085
    2PTG1    H2   77   0.827  -0.088   1.106
    2PTG1   C66   78   0.508   0.032   1.069
    2PTG1    H3   79   0.405  -0.000   1.077
    2PTG1   C67   80   0.611  -0.059   1.097
    2PTG1    O1   81   0.564  -0.179   1.139
    2PTG1   C70   82   0.653  -0.282   1.185
    2PTG1   H11   83   0.694  -0.340   1.100
    2PTG1   H12   84   0.737  -0.240   1.243
    2PTG1   C71   85   0.568  -0.371   1.277
    2PTG1   H13   86   0.511  -0.308   1.349
    2PTG1   H14   87   0.633  -0.439   1.336
    2PTG1    O2   88   0.476  -0.446   1.197
    2PTG1   C72   89   0.412  -0.552   1.269
    2PTG1   H15   90   0.393  -0.523   1.374
    2PTG1   H16   91   0.477  -0.641   1.267
    2PTG1   C73   92   0.279  -0.582   1.198
    2PTG1   H17   93   0.217  -0.490   1.192
    2PTG1   H18   94   0.294  -0.620   1.096
    2PTG1    O3   95   0.215  -0.677   1.284
    2PTG1   C74   96   0.240  -0.814   1.255
    2PTG1   H19   97   0.215  -0.875   1.343
    2PTG1   H20   98   0.346  -0.829   1.231
    2PTG1   H21   99   0.179  -0.845   1.169
    1PTG1    C1  100   0.653   0.452   1.628
    1PTG1    C2  101   0.766   0.409   1.548
    1PTG1    C3  102   0.887   0.420   1.628
    1PTG1    C4  103   0.849   0.472   1.759
    1PTG1    C5  104   0.704   0.490   1.760
    1PTG1    C6  105   0.987   0.326   1.618
    1PTG1    C7  106   0.972   0.214   1.526
    1PTG1    C8  107   1.030   0.096   1.588
    1PTG1    C9  108   1.082   0.135   1.720
    1PTG1   C10  109   1.055   0.277   1.737
    1PTG1   C11  110   0.624   0.235   1.449
    1PTG1   C12  111   0.651   0.093   1.431
    1PTG1   C13  112   0.796   0.075   1.432
    1PTG1   C14  113   0.858   0.204   1.450
    1PTG1   C15  114   0.752   0.304   1.460
    1PTG1   C16  115   0.393   0.227   1.720
    1PTG1   C17  116   0.431   0.176   1.589
    1PTG1   C18  117   0.517   0.275   1.526
    1PTG1   C19  118   0.532   0.387   1.618
    1PTG1   C20  119   0.456   0.357   1.738
    1PTG1   C21  120   0.494   0.301   1.974
    1PTG1   C22  121   0.504   0.393   1.862
    1PTG1   C23  122   0.632   0.463   1.873
    1PTG1   C24  123   0.700   0.414   1.993
    1PTG1   C25  124   0.614   0.314   2.055
    1PTG1   C26  125   0.836   0.396   1.993
    1PTG1   C27  126   0.913   0.426   1.873
    1PTG1   C28  127   1.019   0.327   1.861
    1PTG1   C29  128   1.007   0.235   1.973
    1PTG1   C30  129   0.894   0.278   2.055
    1PTG1   C31  130   0.761  -0.211   1.784
    1PTG1   C32  131   0.617  -0.193   1.786
    1PTG1   C33  132   0.579  -0.143   1.917
    1PTG1   C34  133   0.699  -0.131   1.997
    1PTG1   C35  134   0.812  -0.172   1.917
    1PTG1   C36  135   0.479  -0.050   1.928
    1PTG1   C37  136   0.411  -0.001   1.808
    1PTG1   C38  137   0.384   0.140   1.827
    1PTG1   C39  138   0.434   0.179   1.958
    1PTG1   C40  139   0.493   0.061   2.020
    1PTG1   C41  140   0.628  -0.118   1.554
    1PTG1   C42  141   0.570  -0.001   1.490
    1PTG1   C43  142   0.456   0.042   1.571
    1PTG1   C44  143   0.446  -0.049   1.685
    1PTG1   C45  144   0.552  -0.148   1.673
    1PTG1   C46  145   0.972  -0.026   1.572
    1PTG1   C47  146   0.851  -0.035   1.493
    1PTG1   C48  147   0.765  -0.134   1.556
    1PTG1   C49  148   0.834  -0.185   1.672
    1PTG1   C50  149   0.979  -0.140   1.671
    1PTG1   C51  150   1.072   0.049   1.825
    1PTG1   C52  151   1.033  -0.098   1.813
    1PTG1   C53  152   0.932  -0.108   1.925
    1PTG1   C54  153   0.945   0.003   2.017
    1PTG1   C55  154   1.032   0.101   1.954
    1PTG1   C56  155   0.840   0.043   2.096
    1PTG1   C57  156   0.713  -0.025   2.085
    1PTG1   C58  157   0.606   0.073   2.097
    1PTG1   C59  158   0.669   0.203   2.116
    1PTG1   C60  159   0.813   0.185   2.116
    2PTG1    H6  160   1.199  -0.458   1.776
    2PTG1   C63  161   1.264  -0.383   1.729
    2PTG1    H5  162   1.303  -0.425   1.634
    2PTG1    H7  163   1.350  -0.369   1.797
    2PTG1    N1  164   1.194  -0.253   1.713
    2PTG1   C62  165   1.074  -0.260   1.625
    2PTG1   H10  166   1.019  -0.356   1.643
    2PTG1   C64  167   1.103  -0.250   1.476
    2PTG1   C65  168   1.219  -0.191   1.425
    2PTG1    H1  169   1.297  -0.159   1.494
    2PTG1   C61  170   1.146  -0.198   1.841
    2PTG1    H8  171   1.108  -0.277   1.908
    2PTG1    H9  172   1.231  -0.150   1.895
    2PTG1   C69  173   1.007  -0.299   1.387
    2PTG1    H4  174   0.918  -0.349   1.424
    2PTG1   C68  175   1.021  -0.280   1.250
    2PTG1    H2  176   0.942  -0.313   1.184
    2PTG1   C66  177   1.237  -0.174   1.289
    2PTG1    H3  178   1.326  -0.126   1.251
    2PTG1   C67  179   1.136  -0.215   1.202
    2PTG1    O1  180   1.165  -0.184   1.074
    2PTG1   C70  181   1.072  -0.209   0.967
    2PTG1   H11  182   1.092  -0.308   0.924
    2PTG1   H12  183   0.966  -0.203   0.999
    2PTG1   C71  184   1.102  -0.098   0.865
    2PTG1   H13  185   1.046  -0.115   0.771
    2PTG1   H14  186   1.210  -0.092   0.842
    2PTG1    O2  187   1.056   0.021   0.930
    2PTG1   C72  188   1.108   0.144   0.880
    2PTG1   H15  189   1.218   0.141   0.873
    2PTG1   H16  190   1.081   0.224   0.951
    2PTG1   C73  191   1.042   0.170   0.742
    2PTG1   H17  192   0.935   0.140   0.745
    2PTG1   H18  193   1.047   0.278   0.720
    2PTG1    O3  194   1.116   0.097   0.644
    2PTG1   C74  195   1.047   0.075   0.521
    2PTG1   H19  196   0.979   0.158   0.497
    2PTG1   H20  197   0.989  -0.017   0.532
    2PTG1   H21  198   1.120   0.061   0.441
    1PTG1    C1  199   0.200   0.288   2.564
    1PTG1    C2  200   0.322   0.321   2.637
    1PTG1    C3  201   0.430   0.331   2.540
    1PTG1    C4  202   0.375   0.302   2.408
    1PTG1    C5  203   0.232   0.277   2.423
    1PTG1    C6  204   0.527   0.427   2.555
    1PTG1    C7  205   0.523   0.520   2.667
    1PTG1    C8  206   0.567   0.651   2.620
    1PTG1    C9  207   0.599   0.638   2.478
    1PTG1   C10  208   0.575   0.500   2.438
    1PTG1   C11  209   0.191   0.469   2.782
    1PTG1   C12  210   0.216   0.606   2.823
    1PTG1   C13  211   0.358   0.632   2.808
    1PTG1   C14  212   0.421   0.511   2.759
    1PTG1   C15  213   0.318   0.409   2.743
    1PTG1   C16  214  -0.077   0.513   2.550
    1PTG1   C17  215  -0.021   0.541   2.682
    1PTG1   C18  216   0.076   0.437   2.713
    1PTG1   C19  217   0.080   0.344   2.601
    1PTG1   C20  218  -0.014   0.392   2.500
    1PTG1   C21  219  -0.014   0.489   2.276
    1PTG1   C22  220   0.016   0.380   2.367
    1PTG1   C23  221   0.143   0.320   2.327
    1PTG1   C24  222   0.192   0.393   2.211
    1PTG1   C25  223   0.095   0.498   2.179
    1PTG1   C26  224   0.326   0.418   2.197
    1PTG1   C27  225   0.420   0.371   2.298
    1PTG1   C28  226   0.523   0.473   2.314
    1PTG1   C29  227   0.494   0.581   2.223
    1PTG1   C30  228   0.372   0.548   2.150
    1PTG1   C31  229   0.266   0.975   2.521
    1PTG1   C32  230   0.124   0.950   2.535
    1PTG1   C33  231   0.068   0.922   2.403
    1PTG1   C34  232   0.177   0.930   2.307
    1PTG1   C35  233   0.299   0.962   2.378
    1PTG1   C36  234  -0.030   0.827   2.388
    1PTG1   C37  235  -0.079   0.754   2.505
    1PTG1   C38  236  -0.105   0.617   2.464
    1PTG1   C39  237  -0.073   0.605   2.323
    1PTG1   C40  238  -0.027   0.734   2.276
    1PTG1   C41  239   0.170   0.835   2.746
    1PTG1   C42  240   0.124   0.705   2.793
    1PTG1   C43  241   0.002   0.671   2.720
    1PTG1   C44  242  -0.028   0.781   2.629
    1PTG1   C45  243   0.076   0.882   2.645
    1PTG1   C46  244   0.509   0.765   2.666
    1PTG1   C47  245   0.401   0.755   2.761
    1PTG1   C48  246   0.305   0.859   2.730
    1PTG1   C49  247   0.355   0.932   2.616
    1PTG1   C50  248   0.500   0.897   2.589
    1PTG1   C51  249   0.573   0.741   2.393
    1PTG1   C52  250   0.534   0.880   2.436
    1PTG1   C53  251   0.418   0.907   2.342
    1PTG1   C54  252   0.421   0.814   2.231
    1PTG1   C55  253   0.517   0.711   2.263
    1PTG1   C56  254   0.306   0.784   2.161
    1PTG1   C57  255   0.180   0.843   2.200
    1PTG1   C58  256   0.076   0.742   2.184
    1PTG1   C59  257   0.139   0.620   2.135
    1PTG1   C60  258   0.281   0.646   2.119
    2PTG1    H6  259   0.800   1.190   2.631
    2PTG1   C63  260   0.777   1.150   2.530
    2PTG1    H5  261   0.871   1.145   2.472
    2PTG1    H7  262   0.713   1.225   2.480
    2PTG1    N1  263   0.707   1.019   2.540
    2PTG1   C62  264   0.594   1.016   2.637
    2PTG1   H10  265   0.534   1.110   2.625
    2PTG1   C64  266   0.639   1.009   2.782
    2PTG1   C65  267   0.720   0.907   2.832
    2PTG1    H1  268   0.757   0.830   2.765
    2PTG1   C61  269   0.651   0.978   2.410
    2PTG1    H8  270   0.615   1.063   2.350
    2PTG1    H9  271   0.731   0.927   2.352
    2PTG1   C69  272   0.599   1.111   2.870
    2PTG1    H4  273   0.541   1.196   2.832
    2PTG1   C68  274   0.629   1.107   3.005
    2PTG1    H2  275   0.594   1.187   3.069
    2PTG1   C66  276   0.753   0.901   2.967
    2PTG1    H3  277   0.814   0.821   3.006
    2PTG1   C67  278   0.706   1.001   3.052
    2PTG1    O1  279   0.745   0.976   3.180
    2PTG1   C70  280   0.698   1.050   3.293
    2PTG1   H11  281   0.778   1.049   3.368
    2PTG1   H12  282   0.674   1.155   3.269
    2PTG1   C71  283   0.576   0.971   3.347
    2PTG1   H13  284   0.556   0.997   3.452
    2PTG1   H14  285   0.596   0.862   3.343
    2PTG1    O2  286   0.465   1.008   3.264
    2PTG1   C72  287   0.385   0.900   3.217
    2PTG1   H15  288   0.340   0.846   3.302
    2PTG1   H16  289   0.447   0.831   3.157
    2PTG1   C73  290   0.279   0.966   3.128
    2PTG1   H17  291   0.218   1.039   3.183
    2PTG1   H18  292   0.328   1.018   3.045
    2PTG1    O3  293   0.196   0.860   3.074
    2PTG1   C74  294   0.097   0.807   3.162
    2PTG1   H19  295   0.142   0.736   3.232
    2PTG1   H20  296   0.024   0.753   3.100
    2PTG1   H21  297   0.044   0.888   3.213
    1PTG1    C1  298   0.247   0.792   3.908
    1PTG1    C2  299   0.285   0.815   3.769
    1PTG1    C3  300   0.167   0.794   3.687
    1PTG1    C4  301   0.056   0.757   3.775
    1PTG1    C5  302   0.106   0.757   3.912
    1PTG1    C6  303   0.144   0.874   3.577
    1PTG1    C7  304   0.236   0.981   3.543
    1PTG1    C8  305   0.160   1.095   3.494
    1PTG1    C9  306   0.018   1.057   3.499
    1PTG1   C10  307   0.009   0.922   3.550
    1PTG1   C11  308   0.428   0.999   3.843
    1PTG1   C12  309   0.437   1.135   3.791
    1PTG1   C13  310   0.388   1.136   3.654
    1PTG1   C14  311   0.348   1.000   3.621
    1PTG1   C15  312   0.373   0.916   3.737
    1PTG1   C16  313   0.256   1.052   4.151
    1PTG1   C17  314   0.366   1.089   4.063
    1PTG1   C18  315   0.393   0.977   3.974
    1PTG1   C19  316   0.300   0.871   4.009
    1PTG1   C20  317   0.215   0.917   4.118
    1PTG1   C21  318  -0.020   0.981   4.158
    1PTG1   C22  319   0.081   0.882   4.122
    1PTG1   C23  320   0.025   0.799   4.016
    1PTG1   C24  321  -0.110   0.846   3.988
    1PTG1   C25  322  -0.138   0.959   4.076
    1PTG1   C26  323  -0.157   0.846   3.858
    1PTG1   C27  324  -0.072   0.800   3.749
    1PTG1   C28  325  -0.096   0.885   3.633
    1PTG1   C29  326  -0.196   0.983   3.670
    1PTG1   C30  327  -0.234   0.960   3.809
    1PTG1   C31  328   0.072   1.443   3.770
    1PTG1   C32  329   0.121   1.443   3.906
    1PTG1   C33  330   0.012   1.408   3.995
    1PTG1   C34  331  -0.107   1.386   3.912
    1PTG1   C35  332  -0.070   1.408   3.773
    1PTG1   C36  333   0.035   1.329   4.105
    1PTG1   C37  334   0.169   1.281   4.132
    1PTG1   C38  335   0.160   1.146   4.185
    1PTG1   C39  336   0.019   1.109   4.190
    1PTG1   C40  337  -0.059   1.223   4.140
    1PTG1   C41  338   0.334   1.354   3.825
    1PTG1   C42  339   0.412   1.241   3.874
    1PTG1   C43  340   0.375   1.217   4.013
    1PTG1   C44  341   0.273   1.315   4.049
    1PTG1   C45  342   0.249   1.400   3.933
    1PTG1   C46  343   0.196   1.223   3.523
    1PTG1   C47  344   0.313   1.242   3.607
    1PTG1   C48  345   0.285   1.354   3.696
    1PTG1   C49  346   0.151   1.401   3.667
    1PTG1   C50  347   0.099   1.341   3.538
    1PTG1   C51  348  -0.075   1.149   3.535
    1PTG1   C52  349  -0.052   1.297   3.543
    1PTG1   C53  350  -0.122   1.331   3.673
    1PTG1   C54  351  -0.212   1.224   3.709
    1PTG1   C55  352  -0.184   1.112   3.623
    1PTG1   C56  353  -0.249   1.202   3.841
    1PTG1   C57  354  -0.195   1.286   3.946
    1PTG1   C58  355  -0.171   1.202   4.062
    1PTG1   C59  356  -0.211   1.066   4.029
    1PTG1   C60  357  -0.260   1.066   3.892
    2PTG1    H6  358  -0.213   1.591   3.414
    2PTG1   C63  359  -0.105   1.604   3.399
    2PTG1    H5  360  -0.066   1.665   3.481
    2PTG1    H7  361  -0.098   1.664   3.306
    2PTG1    N1  362  -0.036   1.474   3.375
    2PTG1   C62  363   0.101   1.462   3.434
    2PTG1   H10  364   0.118   1.551   3.500
    2PTG1   C64  365   0.217   1.461   3.336
    2PTG1   C65  366   0.232   1.368   3.233
    2PTG1    H1  367   0.155   1.294   3.215
    2PTG1   C61  368  -0.114   1.356   3.414
    2PTG1    H8  369  -0.223   1.375   3.428
    2PTG1    H9  370  -0.107   1.282   3.332
    2PTG1   C69  371   0.313   1.561   3.351
    2PTG1    H4  372   0.301   1.638   3.427
    2PTG1   C68  373   0.424   1.567   3.269
    2PTG1    H2  374   0.495   1.647   3.285
    2PTG1   C66  375   0.343   1.372   3.149
    2PTG1    H3  376   0.353   1.301   3.067
    2PTG1   C67  377   0.439   1.471   3.169
    2PTG1    O1  378   0.539   1.470   3.076
    2PTG1   C70  379   0.620   1.587   3.061
    2PTG1   H11  380   0.563   1.668   3.012
    2PTG1   H12  381   0.656   1.625   3.159
    2PTG1   C71  382   0.740   1.542   2.975
    2PTG1   H13  383   0.781   1.626   2.916
    2PTG1   H14  384   0.714   1.460   2.906
    2PTG1    O2  385   0.833   1.499   3.076
    2PTG1   C72  386   0.960   1.454   3.029
    2PTG1   H15  387   1.037   1.474   3.106
    2PTG1   H16  388   0.990   1.511   2.940
    2PTG1   C73  389   0.941   1.304   3.001
    2PTG1   H17  390   0.898   1.253   3.088
    2PTG1   H18  391   0.875   1.288   2.913
    2PTG1    O3  392   1.073   1.256   2.974
    2PTG1   C74  393   1.079   1.128   2.914
    2PTG1   H19  394   1.184   1.097   2.912
    2PTG1   H20  395   1.043   1.134   2.810
    2PTG1   H21  396   1.021   1.055   2.972
   1.00367   0.99947   4.03378
