# Supplementary material for: Fullerene derivatives with oligoethylene–glycol side chains: an investigation on the origin of their outstanding transport properties
Source: J Mater Chem C Mater. 2021 Aug 18;9(45):16217–25. doi: 10.1039/d1tc02753k (PMC8614456; doi:10.1039/d1tc02753k)
Supplement: TC-009-D1TC02753K-s009 [file TC-009-D1TC02753K-s009.gro]

PPEG1
  246
    1PPG1    C1    1   0.495   0.855   0.389
    1PPG1    C2    2   0.604   0.900   0.474
    1PPG1    C3    3   0.726   0.897   0.393
    1PPG1    C4    4   0.692   0.848   0.260
    1PPG1    C5    5   0.549   0.823   0.257
    1PPG1    C6    6   0.820   0.996   0.408
    1PPG1    C7    7   0.800   1.103   0.504
    1PPG1    C8    8   0.853   1.226   0.446
    1PPG1    C9    9   0.907   1.193   0.314
    1PPG1   C10   10   0.887   1.051   0.291
    1PPG1   C11   11   0.453   1.064   0.576
    1PPG1   C12   12   0.473   1.207   0.598
    1PPG1   C13   13   0.617   1.232   0.601
    1PPG1   C14   14   0.685   1.106   0.581
    1PPG1   C15   15   0.584   1.001   0.565
    1PPG1   C16   16   0.226   1.071   0.300
    1PPG1   C17   17   0.260   1.119   0.433
    1PPG1   C18   18   0.350   1.022   0.495
    1PPG1   C19   19   0.371   0.914   0.399
    1PPG1   C20   20   0.294   0.944   0.279
    1PPG1   C21   21   0.331   1.008   0.045
    1PPG1   C22   22   0.345   0.914   0.155
    1PPG1   C23   23   0.476   0.851   0.144
    1PPG1   C24   24   0.543   0.906   0.027
    1PPG1   C25   25   0.453   1.003  -0.034
    1PPG1   C26   26   0.678   0.931   0.030
    1PPG1   C27   27   0.755   0.900   0.150
    1PPG1   C28   28   0.856   1.004   0.166
    1PPG1   C29   29   0.842   1.098   0.056
    1PPG1   C30   30   0.732   1.053  -0.028
    1PPG1   C31   31   0.573   1.527   0.255
    1PPG1   C32   32   0.430   1.503   0.251
    1PPG1   C33   33   0.395   1.456   0.118
    1PPG1   C34   34   0.517   1.451   0.039
    1PPG1   C35   35   0.627   1.496   0.122
    1PPG1   C36   36   0.299   1.358   0.102
    1PPG1   C37   37   0.233   1.302   0.219
    1PPG1   C38   38   0.212   1.160   0.196
    1PPG1   C39   39   0.266   1.128   0.065
    1PPG1   C40   40   0.320   1.250   0.007
    1PPG1   C41   41   0.442   1.420   0.480
    1PPG1   C42   42   0.389   1.298   0.539
    1PPG1   C43   43   0.279   1.254   0.455
    1PPG1   C44   44   0.264   1.348   0.345
    1PPG1   C45   45   0.366   1.451   0.361
    1PPG1   C46   46   0.789   1.345   0.466
    1PPG1   C47   47   0.667   1.346   0.542
    1PPG1   C48   48   0.578   1.443   0.481
    1PPG1   C49   49   0.646   1.501   0.368
    1PPG1   C50   50   0.793   1.463   0.370
    1PPG1   C51   51   0.895   1.282   0.211
    1PPG1   C52   52   0.850   1.427   0.227
    1PPG1   C53   53   0.750   1.437   0.113
    1PPG1   C54   54   0.769   1.329   0.020
    1PPG1   C55   55   0.860   1.233   0.080
    1PPG1   C56   56   0.667   1.286  -0.062
    1PPG1   C57   57   0.537   1.349  -0.052
    1PPG1   C58   58   0.435   1.246  -0.068
    1PPG1   C59   59   0.504   1.119  -0.090
    1PPG1   C60   60   0.647   1.144  -0.087
    2PPG1    H6   61   1.017   1.787   0.309
    2PPG1   C63   62   1.084   1.702   0.329
    2PPG1    H5   63   1.143   1.725   0.420
    2PPG1    H7   64   1.155   1.698   0.244
    2PPG1    N1   65   1.008   1.575   0.337
    2PPG1   C62   66   0.885   1.582   0.422
    2PPG1   H10   67   0.831   1.676   0.398
    2PPG1   C64   68   0.901   1.577   0.573
    2PPG1   C65   69   1.017   1.533   0.638
    2PPG1    H1   70   1.106   1.508   0.580
    2PPG1   C61   71   0.965   1.526   0.205
    2PPG1    H8   72   1.047   1.485   0.144
    2PPG1    H9   73   0.923   1.613   0.149
    2PPG1   C69   74   0.793   1.618   0.652
    2PPG1    H4   75   0.703   1.657   0.604
    2PPG1   C68   76   0.792   1.603   0.790
    2PPG1    H2   77   0.702   1.629   0.844
    2PPG1   C66   78   1.021   1.521   0.777
    2PPG1    H3   79   1.109   1.484   0.827
    2PPG1   C67   80   0.907   1.553   0.852
    2PPG1    O1   81   0.920   1.520   0.984
    2PPG1   C70   82   0.802   1.513   1.067
    2PPG1   H11   83   0.740   1.602   1.054
    2PPG1   H12   84   0.744   1.423   1.040
    2PPG1   C71   85   0.850   1.505   1.213
    2PPG1   H13   86   0.924   1.585   1.235
    2PPG1   H14   87   0.764   1.521   1.281
    2PPG1    O2   88   0.906   1.375   1.237
    2PPG1   C72   89   0.967   1.361   1.366
    2PPG1   H15   90   0.930   1.436   1.438
    2PPG1   H16   91   0.943   1.262   1.409
    2PPG1   C73   92   1.120   1.374   1.347
    2PPG1   H17   93   1.157   1.300   1.274
    2PPG1   H18   94   1.172   1.357   1.443
    2PPG1    O3   95   1.146   1.507   1.301
    2PPG1   C74   96   1.285   1.537   1.286
    2PPG1   H19   97   1.329   1.563   1.383
    2PPG1   H20   98   1.339   1.450   1.244
    2PPG1   C75   99   1.297   1.654   1.185
    2PPG1   H21  100   1.404   1.677   1.168
    2PPG1   H22  101   1.255   1.625   1.088
    2PPG1    O4  102   1.234   1.769   1.243
    2PPG1   C76  103   1.113   1.811   1.178
    2PPG1   H23  104   1.027   1.789   1.243
    2PPG1   H24  105   1.096   1.762   1.080
    2PPG1   C77  106   1.135   1.963   1.163
    2PPG1   H25  107   1.101   2.016   1.253
    2PPG1   H26  108   1.242   1.987   1.146
    2PPG1    O5  109   1.058   2.002   1.049
    2PPG1   C78  110   1.084   2.135   1.004
    2PPG1   H27  111   1.043   2.208   1.077
    2PPG1   H28  112   1.192   2.153   0.995
    2PPG1   C79  113   1.015   2.153   0.866
    2PPG1   H29  114   0.906   2.135   0.873
    2PPG1   H30  115   1.027   2.257   0.832
    2PPG1    O6  116   1.080   2.066   0.773
    2PPG1   C80  117   1.018   1.938   0.756
    2PPG1   H31  118   1.061   1.864   0.826
    2PPG1   H32  119   0.909   1.943   0.770
    2PPG1   C81  120   1.052   1.906   0.612
    2PPG1   H33  121   1.054   1.996   0.549
    2PPG1   H34  122   1.150   1.857   0.605
    2PPG1   H35  123   0.978   1.837   0.569
    1PPG1    C1  124   0.979   0.984   1.828
    1PPG1    C2  125   1.087   0.938   1.743
    1PPG1    C3  126   1.210   0.940   1.821
    1PPG1    C4  127   1.179   0.989   1.955
    1PPG1    C5  128   1.035   1.015   1.959
    1PPG1    C6  129   1.305   0.841   1.805
    1PPG1    C7  130   1.281   0.734   1.711
    1PPG1    C8  131   1.334   0.611   1.768
    1PPG1    C9  132   1.391   0.644   1.899
    1PPG1   C10  133   1.373   0.786   1.921
    1PPG1   C11  134   0.934   0.774   1.642
    1PPG1   C12  135   0.953   0.632   1.619
    1PPG1   C13  136   1.097   0.606   1.615
    1PPG1   C14  137   1.166   0.732   1.635
    1PPG1   C15  138   1.066   0.836   1.652
    1PPG1   C16  139   0.710   0.769   1.920
    1PPG1   C17  140   0.742   0.721   1.786
    1PPG1   C18  141   0.832   0.818   1.724
    1PPG1   C19  142   0.855   0.926   1.819
    1PPG1   C20  143   0.780   0.895   1.941
    1PPG1   C21  144   0.821   0.831   2.174
    1PPG1   C22  145   0.833   0.926   2.064
    1PPG1   C23  146   0.965   0.988   2.074
    1PPG1   C24  147   1.032   0.932   2.190
    1PPG1   C25  148   0.943   0.835   2.252
    1PPG1   C26  149   1.168   0.908   2.186
    1PPG1   C27  150   1.243   0.937   2.065
    1PPG1   C28  151   1.343   0.833   2.048
    1PPG1   C29  152   1.330   0.740   2.158
    1PPG1   C30  153   1.221   0.785   2.244
    1PPG1   C31  154   1.056   0.311   1.960
    1PPG1   C32  155   0.913   0.336   1.966
    1PPG1   C33  156   0.880   0.384   2.100
    1PPG1   C34  157   1.003   0.388   2.178
    1PPG1   C35  158   1.111   0.343   2.093
    1PPG1   C36  159   0.785   0.482   2.116
    1PPG1   C37  160   0.717   0.538   2.001
    1PPG1   C38  161   0.698   0.680   2.024
    1PPG1   C39  162   0.754   0.712   2.155
    1PPG1   C40  163   0.808   0.590   2.212
    1PPG1   C41  164   0.923   0.418   1.737
    1PPG1   C42  165   0.869   0.540   1.679
    1PPG1   C43  166   0.760   0.586   1.764
    1PPG1   C44  167   0.747   0.492   1.874
    1PPG1   C45  168   0.848   0.388   1.857
    1PPG1   C46  169   1.271   0.493   1.748
    1PPG1   C47  170   1.148   0.491   1.672
    1PPG1   C48  171   1.059   0.394   1.734
    1PPG1   C49  172   1.128   0.337   1.848
    1PPG1   C50  173   1.276   0.376   1.845
    1PPG1   C51  174   1.379   0.556   2.002
    1PPG1   C52  175   1.332   0.413   1.988
    1PPG1   C53  176   1.233   0.403   2.101
    1PPG1   C54  177   1.256   0.509   2.196
    1PPG1   C55  178   1.346   0.605   2.134
    1PPG1   C56  179   1.155   0.552   2.279
    1PPG1   C57  180   1.024   0.490   2.269
    1PPG1   C58  181   0.924   0.594   2.286
    1PPG1   C59  182   0.994   0.720   2.308
    1PPG1   C60  183   1.137   0.694   2.303
    2PPG1    H6  184   1.618   0.101   1.826
    2PPG1   C63  185   1.550   0.121   1.910
    2PPG1    H5  186   1.480   0.037   1.920
    2PPG1    H7  187   1.613   0.121   2.001
    2PPG1    N1  188   1.488   0.255   1.892
    2PPG1   C62  189   1.371   0.255   1.801
    2PPG1   H10  190   1.311   0.162   1.817
    2PPG1   C64  191   1.416   0.260   1.656
    2PPG1   C65  192   1.511   0.350   1.607
    2PPG1    H1  193   1.559   0.419   1.675
    2PPG1   C61  194   1.440   0.310   2.019
    2PPG1    H8  195   1.397   0.232   2.084
    2PPG1    H9  196   1.525   0.357   2.074
    2PPG1   C69  197   1.360   0.166   1.570
    2PPG1    H4  198   1.290   0.091   1.608
    2PPG1   C68  199   1.391   0.164   1.435
    2PPG1    H2  200   1.343   0.090   1.373
    2PPG1   C66  201   1.545   0.350   1.472
    2PPG1    H3  202   1.618   0.421   1.434
    2PPG1   C67  203   1.483   0.257   1.387
    2PPG1    O1  204   1.519   0.271   1.257
    2PPG1   C70  205   1.448   0.192   1.160
    2PPG1   H11  206   1.452   0.085   1.188
    2PPG1   H12  207   1.343   0.223   1.154
    2PPG1   C71  208   1.521   0.212   1.025
    2PPG1   H13  209   1.489   0.134   0.953
    2PPG1   H14  210   1.630   0.202   1.038
    2PPG1    O2  211   1.493   0.343   0.976
    2PPG1   C72  212   1.367   0.359   0.909
    2PPG1   H15  213   1.336   0.267   0.857
    2PPG1   H16  214   1.288   0.387   0.981
    2PPG1   C73  215   1.391   0.472   0.806
    2PPG1   H17  216   1.486   0.454   0.752
    2PPG1   H18  217   1.310   0.473   0.732
    2PPG1    O3  218   1.398   0.597   0.875
    2PPG1   C74  219   1.395   0.710   0.786
    2PPG1   H19  220   1.485   0.710   0.723
    2PPG1   H20  221   1.307   0.703   0.719
    2PPG1   C75  222   1.385   0.839   0.872
    2PPG1   H21  223   1.336   0.819   0.968
    2PPG1   H22  224   1.325   0.915   0.820
    2PPG1    O4  225   1.519   0.889   0.890
    2PPG1   C76  226   1.578   0.857   1.016
    2PPG1   H23  227   1.581   0.748   1.031
    2PPG1   H24  228   1.519   0.903   1.098
    2PPG1   C77  229   1.721   0.916   1.012
    2PPG1   H25  230   1.720   1.023   0.984
    2PPG1   H26  231   1.783   0.863   0.938
    2PPG1    O5  232   1.771   0.894   1.144
    2PPG1   C78  233   1.768   1.009   1.230
    2PPG1   H27  234   1.852   1.077   1.208
    2PPG1   H28  235   1.675   1.067   1.218
    2PPG1   C79  236   1.779   0.955   1.375
    2PPG1   H29  237   1.853   0.873   1.382
    2PPG1   H30  238   1.813   1.035   1.443
    2PPG1    O6  239   1.649   0.912   1.416
    2PPG1   C80  240   1.615   0.777   1.386
    2PPG1   H31  241   1.701   0.709   1.397
    2PPG1   H32  242   1.575   0.769   1.283
    2PPG1   C81  243   1.508   0.749   1.490
    2PPG1   H33  244   1.533   0.793   1.587
    2PPG1   H34  245   1.411   0.790   1.458
    2PPG1   H35  246   1.493   0.641   1.505
   0.99311   1.00894   2.40130
