# Supplementary material for: Fullerene derivatives with oligoethylene–glycol side chains: an investigation on the origin of their outstanding transport properties
Source: J Mater Chem C Mater. 2021 Aug 18;9(45):16217–25. doi: 10.1039/d1tc02753k (PMC8614456; doi:10.1039/d1tc02753k)
Supplement: TC-009-D1TC02753K-s011 [file TC-009-D1TC02753K-s011.gro]

PTTEG-1
  232
    1PTTG1   C1    1   0.682   0.084   0.487
    1PTTG1   C2    2   0.638   0.192   0.574
    1PTTG1   C3    3   0.646   0.316   0.498
    1PTTG1   C4    4   0.696   0.286   0.365
    1PTTG1   C5    5   0.717   0.143   0.358
    1PTTG1   C6    6   0.550   0.414   0.514
    1PTTG1   C7    7   0.439   0.391   0.606
    1PTTG1   C8    8   0.320   0.448   0.546
    1PTTG1   C9    9   0.356   0.506   0.416
    1PTTG1  C10   10   0.498   0.485   0.397
    1PTTG1  C11   11   0.468   0.040   0.667
    1PTTG1  C12   12   0.325   0.063   0.686
    1PTTG1  C13   13   0.304   0.207   0.692
    1PTTG1  C14   14   0.432   0.274   0.679
    1PTTG1  C15   15   0.534   0.171   0.663
    1PTTG1  C16   16   0.462  -0.176   0.382
    1PTTG1  C17   17   0.412  -0.146   0.516
    1PTTG1  C18   18   0.510  -0.061   0.584
    1PTTG1  C19   19   0.620  -0.038   0.491
    1PTTG1  C20   20   0.591  -0.109   0.367
    1PTTG1  C21   21   0.533  -0.061   0.134
    1PTTG1  C22   22   0.625  -0.054   0.246
    1PTTG1  C23   23   0.691   0.075   0.241
    1PTTG1  C24   24   0.641   0.147   0.125
    1PTTG1  C25   25   0.543   0.063   0.058
    1PTTG1  C26   26   0.621   0.283   0.131
    1PTTG1  C27   27   0.650   0.355   0.255
    1PTTG1  C28   28   0.548   0.457   0.271
    1PTTG1  C29   29   0.456   0.448   0.159
    1PTTG1  C30   30   0.501   0.341   0.071
    1PTTG1  C31   31   0.018   0.183   0.336
    1PTTG1  C32   32   0.038   0.040   0.328
    1PTTG1  C33   33   0.087   0.009   0.194
    1PTTG1  C34   34   0.097   0.133   0.119
    1PTTG1  C35   35   0.053   0.241   0.206
    1PTTG1  C36   36   0.183  -0.088   0.178
    1PTTG1  C37   37   0.234  -0.160   0.295
    1PTTG1  C38   38   0.376  -0.183   0.275
    1PTTG1  C39   39   0.412  -0.125   0.146
    1PTTG1  C40   40   0.293  -0.067   0.085
    1PTTG1  C41   41   0.114   0.042   0.561
    1PTTG1  C42   42   0.233  -0.017   0.621
    1PTTG1  C43   43   0.278  -0.124   0.534
    1PTTG1  C44   44   0.187  -0.131   0.421
    1PTTG1  C45   45   0.085  -0.029   0.438
    1PTTG1  C46   46   0.200   0.386   0.559
    1PTTG1  C47   47   0.192   0.262   0.632
    1PTTG1  C48   48   0.094   0.178   0.566
    1PTTG1  C49   49   0.043   0.251   0.452
    1PTTG1  C50   50   0.087   0.396   0.459
    1PTTG1  C51   51   0.270   0.500   0.310
    1PTTG1  C52   52   0.125   0.456   0.320
    1PTTG1  C53   53   0.115   0.362   0.202
    1PTTG1  C54   54   0.225   0.383   0.112
    1PTTG1  C55   55   0.322   0.469   0.179
    1PTTG1  C56   56   0.267   0.282   0.026
    1PTTG1  C57   57   0.201   0.153   0.030
    1PTTG1  C58   58   0.302   0.050   0.013
    1PTTG1  C59   59   0.431   0.117  -0.001
    1PTTG1  C60   60   0.409   0.261   0.006
    2PTTG1   H6   61  -0.139   0.788   0.454
    2PTTG1  C63   62  -0.156   0.684   0.423
    2PTTG1   H5   63  -0.236   0.642   0.487
    2PTTG1   H7   64  -0.195   0.689   0.320
    2PTTG1   N1   65  -0.025   0.613   0.428
    2PTTG1  C62   66  -0.028   0.490   0.512
    2PTTG1  H10   67  -0.124   0.436   0.493
    2PTTG1  C64   68  -0.019   0.508   0.662
    2PTTG1  C65   69  -0.090   0.425   0.749
    2PTTG1   H1   70  -0.147   0.341   0.709
    2PTTG1  C61   71   0.024   0.569   0.296
    2PTTG1   H8   72  -0.058   0.533   0.230
    2PTTG1   H9   73   0.071   0.654   0.242
    2PTTG1  C69   74   0.061   0.610   0.717
    2PTTG1   H4   75   0.122   0.673   0.651
    2PTTG1  C68   76   0.064   0.635   0.853
    2PTTG1   H2   77   0.124   0.716   0.892
    2PTTG1  C66   78  -0.090   0.447   0.885
    2PTTG1   H3   79  -0.148   0.384   0.952
    2PTTG1  C67   80  -0.015   0.554   0.935
    2PTTG1   O1   81  -0.032   0.562   1.069
    2PTTG1  C70   82   0.023   0.668   1.149
    2PTTG1  H11   83   0.131   0.681   1.131
    2PTTG1  H12   84  -0.029   0.763   1.130
    2PTTG1  C71   85  -0.008   0.616   1.292
    2PTTG1  H13   86   0.066   0.654   1.363
    2PTTG1  H14   87  -0.003   0.506   1.298
    2PTTG1   O2   88  -0.138   0.666   1.323
    2PTTG1  C72   89  -0.247   0.573   1.306
    2PTTG1  H15   90  -0.232   0.506   1.220
    2PTTG1  H16   91  -0.256   0.511   1.397
    2PTTG1  C73   92  -0.373   0.662   1.288
    2PTTG1  H17   93  -0.373   0.749   1.356
    2PTTG1  H18   94  -0.464   0.603   1.304
    2PTTG1   O3   95  -0.367   0.702   1.151
    2PTTG1  C74   96  -0.461   0.803   1.114
    2PTTG1  H19   97  -0.428   0.900   1.155
    2PTTG1  H20   98  -0.561   0.781   1.154
    2PTTG1  C75   99  -0.461   0.804   0.958
    2PTTG1  H21  100  -0.449   0.702   0.917
    2PTTG1  H22  101  -0.559   0.841   0.921
    2PTTG1   O4  102  -0.358   0.891   0.907
    2PTTG1  C76  103  -0.223   0.850   0.933
    2PTTG1  H23  104  -0.207   0.836   1.041
    2PTTG1  H24  105  -0.200   0.756   0.881
    2PTTG1  C77  106  -0.132   0.964   0.880
    2PTTG1  H25  107  -0.105   0.947   0.774
    2PTTG1  H26  108  -0.178   1.064   0.888
    2PTTG1   O5  109  -0.016   0.954   0.962
    2PTTG1  C78  110   0.082   1.055   0.941
    2PTTG1  H27  111   0.101   1.068   0.833
    2PTTG1  H28  112   0.049   1.151   0.984
    2PTTG1  C79  113   0.200   0.996   1.016
    2PTTG1  H29  114   0.292   1.053   1.000
    2PTTG1  H30  115   0.219   0.893   0.984
    2PTTG1  H31  116   0.180   0.991   1.124
    1PTTG1   C1  117   0.775   0.008   1.870
    1PTTG1   C2  118   0.888  -0.026   1.785
    1PTTG1   C3  119   1.007  -0.030   1.869
    1PTTG1   C4  120   0.968   0.004   2.005
    1PTTG1   C5  121   0.824   0.027   2.005
    1PTTG1   C6  122   1.104  -0.126   1.848
    1PTTG1   C7  123   1.088  -0.224   1.742
    1PTTG1   C8  124   1.140  -0.351   1.789
    1PTTG1   C9  125   1.189  -0.331   1.925
    1PTTG1  C10  126   1.167  -0.192   1.961
    1PTTG1  C11  127   0.743  -0.181   1.662
    1PTTG1  C12  128   0.766  -0.320   1.626
    1PTTG1  C13  129   0.910  -0.344   1.627
    1PTTG1  C14  130   0.975  -0.219   1.661
    1PTTG1  C15  131   0.873  -0.118   1.684
    1PTTG1  C16  132   0.506  -0.217   1.926
    1PTTG1  C17  133   0.545  -0.251   1.790
    1PTTG1  C18  134   0.636  -0.148   1.742
    1PTTG1  C19  135   0.652  -0.050   1.849
    1PTTG1  C20  136   0.572  -0.093   1.962
    1PTTG1  C21  137   0.602  -0.180   2.190
    1PTTG1  C22  138   0.619  -0.075   2.091
    1PTTG1  C23  139   0.748  -0.012   2.113
    1PTTG1  C24  140   0.812  -0.079   2.226
    1PTTG1  C25  141   0.722  -0.183   2.273
    1PTTG1  C26  142   0.948  -0.100   2.226
    1PTTG1  C27  143   1.029  -0.057   2.112
    1PTTG1  C28  144   1.131  -0.158   2.090
    1PTTG1  C29  145   1.114  -0.263   2.189
    1PTTG1  C30  146   1.001  -0.227   2.274
    1PTTG1  C31  147   0.858  -0.672   1.938
    1PTTG1  C32  148   0.715  -0.650   1.939
    1PTTG1  C33  149   0.674  -0.616   2.075
    1PTTG1  C34  150   0.793  -0.618   2.158
    1PTTG1  C35  151   0.907  -0.653   2.075
    1PTTG1  C36  152   0.577  -0.522   2.097
    1PTTG1  C37  153   0.514  -0.455   1.984
    1PTTG1  C38  154   0.491  -0.317   2.020
    1PTTG1  C39  155   0.539  -0.298   2.156
    1PTTG1  C40  156   0.593  -0.424   2.204
    1PTTG1  C41  157   0.734  -0.545   1.719
    1PTTG1  C42  158   0.680  -0.418   1.671
    1PTTG1  C43  159   0.567  -0.383   1.755
    1PTTG1  C44  160   0.551  -0.487   1.855
    1PTTG1  C45  161   0.654  -0.588   1.832
    1PTTG1  C46  162   1.080  -0.468   1.755
    1PTTG1  C47  163   0.960  -0.464   1.673
    1PTTG1  C48  164   0.870  -0.567   1.721
    1PTTG1  C49  165   0.935  -0.634   1.831
    1PTTG1  C50  166   1.082  -0.595   1.840
    1PTTG1  C51  167   1.175  -0.430   2.019
    1PTTG1  C52  168   1.132  -0.572   1.987
    1PTTG1  C53  169   1.028  -0.595   2.095
    1PTTG1  C54  170   1.043  -0.497   2.200
    1PTTG1  C55  171   1.134  -0.394   2.152
    1PTTG1  C56  172   0.937  -0.464   2.282
    1PTTG1  C57  173   0.808  -0.527   2.260
    1PTTG1  C58  174   0.705  -0.426   2.284
    1PTTG1  C59  175   0.771  -0.302   2.320
    1PTTG1  C60  176   0.915  -0.325   2.320
    2PTTG1   H6  177   1.434  -0.859   1.956
    2PTTG1  C63  178   1.347  -0.861   1.887
    2PTTG1   H5  179   1.380  -0.906   1.792
    2PTTG1   H7  180   1.275  -0.930   1.935
    2PTTG1   N1  181   1.290  -0.724   1.878
    2PTTG1  C62  182   1.175  -0.713   1.784
    2PTTG1  H10  183   1.114  -0.807   1.786
    2PTTG1  C64  184   1.209  -0.684   1.639
    2PTTG1  C65  185   1.137  -0.736   1.532
    2PTTG1   H1  186   1.049  -0.797   1.552
    2PTTG1  C61  187   1.245  -0.675   2.010
    2PTTG1   H8  188   1.211  -0.756   2.078
    2PTTG1   H9  189   1.331  -0.627   2.060
    2PTTG1  C69  190   1.319  -0.601   1.611
    2PTTG1   H4  191   1.373  -0.556   1.693
    2PTTG1  C68  192   1.359  -0.576   1.481
    2PTTG1   H2  193   1.446  -0.513   1.465
    2PTTG1  C66  194   1.173  -0.710   1.401
    2PTTG1   H3  195   1.114  -0.753   1.321
    2PTTG1  C67  196   1.286  -0.629   1.375
    2PTTG1   O1  197   1.318  -0.606   1.245
    2PTTG1  C70  198   1.244  -0.658   1.133
    2PTTG1  H11  199   1.147  -0.607   1.126
    2PTTG1  H12  200   1.229  -0.766   1.142
    2PTTG1  C71  201   1.331  -0.627   1.008
    2PTTG1  H13  202   1.370  -0.524   1.008
    2PTTG1  H14  203   1.271  -0.639   0.916
    2PTTG1   O2  204   1.436  -0.724   1.007
    2PTTG1  C72  205   1.559  -0.683   1.068
    2PTTG1  H15  206   1.544  -0.639   1.168
    2PTTG1  H16  207   1.613  -0.610   1.004
    2PTTG1  C73  208   1.637  -0.814   1.081
    2PTTG1  H17  209   1.583  -0.883   1.148
    2PTTG1  H18  210   1.648  -0.862   0.983
    2PTTG1   O3  211   1.765  -0.775   1.135
    2PTTG1  C74  212   1.836  -0.878   1.205
    2PTTG1  H19  213   1.808  -0.979   1.171
    2PTTG1  H20  214   1.944  -0.866   1.188
    2PTTG1  C75  215   1.803  -0.861   1.356
    2PTTG1  H21  216   1.806  -0.754   1.385
    2PTTG1  H22  217   1.874  -0.917   1.419
    2PTTG1   O4  218   1.671  -0.914   1.368
    2PTTG1  C76  219   1.604  -0.885   1.490
    2PTTG1  H23  220   1.618  -0.780   1.521
    2PTTG1  H24  221   1.641  -0.951   1.570
    2PTTG1  C77  222   1.456  -0.912   1.457
    2PTTG1  H25  223   1.429  -0.868   1.359
    2PTTG1  H26  224   1.392  -0.867   1.534
    2PTTG1   O5  225   1.435  -1.054   1.453
    2PTTG1  C78  226   1.299  -1.090   1.435
    2PTTG1  H27  227   1.270  -1.079   1.328
    2PTTG1  H28  228   1.232  -1.028   1.498
    2PTTG1  C79  229   1.298  -1.235   1.480
    2PTTG1  H29  230   1.352  -1.247   1.574
    2PTTG1  H30  231   1.196  -1.270   1.497
    2PTTG1  H31  232   1.345  -1.299   1.405
   0.99770   0.99630   2.33791
