# Supplementary material for: Fullerene derivatives with oligoethylene–glycol side chains: an investigation on the origin of their outstanding transport properties
Source: J Mater Chem C Mater. 2021 Aug 18;9(45):16217–25. doi: 10.1039/d1tc02753k (PMC8614456; doi:10.1039/d1tc02753k)
Supplement: TC-009-D1TC02753K-s012 [file TC-009-D1TC02753K-s012.itp]

;
; ---------------------------------------------------------------------------------------
;  Non-Polarizable Topology for TeTraEG-PhPyrrolidino[[3',4':1,2]][C60]fullerene (PTeEG1)
; ---------------------------------------------------------------------------------------
;
;  Please cite:
;  Molecular origin and frequency dependent response of high dielectric constant 
;  organic semiconductors
;  by Selim Sami, Riccardo Alessandri, Ria Broer, Remco W.A. Havenith
;  2019
;
;  Topology based on the GROMOS 53A6-based model developed in :
;   - L. Qiu, J. Liu, R. Alessandri, X. Qiu, M. Koopmans, R. W. A. Havenith, 
;     S. J. Marrink, R. C. Chiechi, L. J. A. Koster, and J. C. Hummelen,
;     J. Mat. Chem. A. 2017, 5, 21234-21241, DOI: 10.1039/C7TA06609K
;
;  The C60 fullerene Lennard-Jones parameters are from :
;   - L. Monticelli, J. Chem. Theory Comput. 2012, DOI: 10.1021/ct3000102
;
;  Bond, angle and stiff dihedrals are QM matched via the Q-Force procedure.
;
;  Proper dihedrals involving ethylene glycol are QM(wB97X-D/6-311G(d,p)) matched
;  via the Q-Force procedure.
;
; ---------------------------------------------------------------------------------------
;
[ atomtypes ]
;name        mass    charge  ptype          C6           C12
  CF       12.01100   0.000    A          1.92695E-03    3.35812E-06 ;girifalco


[ moleculetype ]
; Name            nrexcl
 PTTG1              3

[ atoms ] 
;  nr  type  resnr residue  atom cgnr  charge     mass  
    1    CF    1   PTTG1     C1    1    0.000  12.0110 
    2    CF    1   PTTG1     C2    2    0.000  12.0110
    3    CF    1   PTTG1     C3    3    0.000  12.0110
    4    CF    1   PTTG1     C4    4    0.000  12.0110
    5    CF    1   PTTG1     C5    5    0.000  12.0110
    6    CF    1   PTTG1     C6    6    0.000  12.0110
    7    CF    1   PTTG1     C7    7    0.000  12.0110
    8    CF    1   PTTG1     C8    8    0.000  12.0110
    9    CF    1   PTTG1     C9    9    0.000  12.0110
   10    CF    1   PTTG1    C10   10    0.000  12.0110
   11    CF    1   PTTG1    C11   11    0.000  12.0110
   12    CF    1   PTTG1    C12   12    0.000  12.0110
   13    CF    1   PTTG1    C13   13    0.000  12.0110 
   14    CF    1   PTTG1    C14   14    0.000  12.0110
   15    CF    1   PTTG1    C15   15    0.000  12.0110
   16    CF    1   PTTG1    C16   16    0.000  12.0110
   17    CF    1   PTTG1    C17   17    0.000  12.0110
   18    CF    1   PTTG1    C18   18    0.000  12.0110
   19    CF    1   PTTG1    C19   19    0.000  12.0110
   20    CF    1   PTTG1    C20   20    0.000  12.0110
   21    CF    1   PTTG1    C21   21    0.000  12.0110
   22    CF    1   PTTG1    C22   22    0.000  12.0110
   23    CF    1   PTTG1    C23   23    0.000  12.0110
   24    CF    1   PTTG1    C24   24    0.000  12.0110
   25    CF    1   PTTG1    C25   25    0.000  12.0110
   26    CF    1   PTTG1    C26   26    0.000  12.0110
   27    CF    1   PTTG1    C27   27    0.000  12.0110
   28    CF    1   PTTG1    C28   28    0.000  12.0110
   29    CF    1   PTTG1    C29   29    0.000  12.0110
   30    CF    1   PTTG1    C30   30    0.000  12.0110
   31    CF    1   PTTG1    C31   31    0.000  12.0110
   32    CF    1   PTTG1    C32   32    0.000  12.0110
   33    CF    1   PTTG1    C33   33    0.000  12.0110
   34    CF    1   PTTG1    C34   34    0.000  12.0110
   35    CF    1   PTTG1    C35   35    0.000  12.0110
   36    CF    1   PTTG1    C36   36    0.000  12.0110
   37    CF    1   PTTG1    C37   37    0.000  12.0110
   38    CF    1   PTTG1    C38   38    0.000  12.0110
   39    CF    1   PTTG1    C39   39    0.000  12.0110
   40    CF    1   PTTG1    C40   40    0.000  12.0110
   41    CF    1   PTTG1    C41   41    0.000  12.0110
   42    CF    1   PTTG1    C42   42    0.000  12.0110
   43    CF    1   PTTG1    C43   43    0.000  12.0110
   44    CF    1   PTTG1    C44   44    0.000  12.0110
   45    CF    1   PTTG1    C45   45    0.000  12.0110
   46    CF    1   PTTG1    C46   46    0.000  12.0110
   47    CF    1   PTTG1    C47   47    0.000  12.0110
   48    CF    1   PTTG1    C48   48    0.000  12.0110
   49    CF    1   PTTG1    C49   49    0.000  12.0110
   50    CF    1   PTTG1    C50   50    0.000  12.0110
   51    CF    1   PTTG1    C51   51    0.000  12.0110
   52    CF    1   PTTG1    C52   52    0.000  12.0110
   53    CF    1   PTTG1    C53   53    0.000  12.0110
   54    CF    1   PTTG1    C54   54    0.000  12.0110
   55    CF    1   PTTG1    C55   55    0.000  12.0110
   56    CF    1   PTTG1    C56   56    0.000  12.0110
   57    CF    1   PTTG1    C57   57    0.000  12.0110
   58    CF    1   PTTG1    C58   58    0.000  12.0110
   59    CF    1   PTTG1    C59   59    0.000  12.0110
   60    CF    1   PTTG1    C60   60    0.000  12.0110 ; qtot 0
;                  PTTG1 
   61    HC    2   PTTG1     H6   61    0.093    1.0080
   62     C    2   PTTG1    C63   62   -0.221   12.0110
   63    HC    2   PTTG1     H5   63    0.093    1.0080
   64    HC    2   PTTG1     H7   64    0.093    1.0080
   65    NT    2   PTTG1     N1   65   -0.245   14.0067
   66     C    2   PTTG1    C62   66    0.152   12.0110
   67    HC    2   PTTG1    H10   67    0.039    1.0080
   68     C    2   PTTG1    C64   68    0.026   12.0110
   69     C    2   PTTG1    C65   69   -0.124   12.0110
   70    HC    2   PTTG1     H1   70    0.098    1.0080
   71     C    2   PTTG1    C61   71    0.000   12.0110
   72    HC    2   PTTG1     H8   72    0.032    1.0080
   73    HC    2   PTTG1     H9   73    0.032    1.0080
   74     C    2   PTTG1    C69   74   -0.124   12.0110
   75    HC    2   PTTG1     H4   75    0.098    1.0080
   76     C    2   PTTG1    C68   76   -0.233   12.0110
   77    HC    2   PTTG1     H2   77    0.086    1.0080
   78     C    2   PTTG1    C66   78   -0.233   12.0110
   79    HC    2   PTTG1     H3   79    0.086    1.0080
   80     C    2   PTTG1    C67   80    0.452   12.0110
   81    OE    2   PTTG1     O1   81   -0.410   15.9994
   82     C    2   PTTG1    C70   82    0.111   12.0110
   83    HC    2   PTTG1    H11   83    0.048    1.0080
   84    HC    2   PTTG1    H12   84    0.048    1.0080
   85     C    2   PTTG1    C71   85    0.115   12.0110
   86    HC    2   PTTG1    H13   86    0.048    1.0080
   87    HC    2   PTTG1    H14   87    0.048    1.0080
   88    OE    2   PTTG1     O2   88   -0.413   15.9994
   89     C    2   PTTG1    C72   89    0.119   12.0110
   90    HC    2   PTTG1    H15   90    0.047    1.0080
   91    HC    2   PTTG1    H16   91    0.047    1.0080
   92     C    2   PTTG1    C73   92    0.133   12.0110
   93    HC    2   PTTG1    H17   93    0.025    1.0080
   94    HC    2   PTTG1    H18   94    0.025    1.0080
   95    OE    2   PTTG1     O3   95   -0.399   15.9994
   96     C    2   PTTG1    C74   96    0.131   12.0110
   97    HC    2   PTTG1    H19   97    0.036    1.0080
   98    HC    2   PTTG1    H20   98    0.036    1.0080
   99     C    2   PTTG1    C75   99    0.132   12.0110
  100    HC    2   PTTG1    H21  100    0.031    1.0080
  101    HC    2   PTTG1    H22  101    0.031    1.0080
  102    OE    2   PTTG1     O4  102   -0.399   15.9994
  103     C    2   PTTG1    C76  103    0.131   12.0110
  104    HC    2   PTTG1    H23  104    0.036    1.0080
  105    HC    2   PTTG1    H24  105    0.036    1.0080
  106     C    2   PTTG1    C77  106    0.132   12.0110
  107    HC    2   PTTG1    H25  107    0.031    1.0080
  108    HC    2   PTTG1    H26  108    0.031    1.0080
  109    OE    2   PTTG1     O5  109   -0.388   15.9994
  110     C    2   PTTG1    C78  110    0.198   12.0110
  111    HC    2   PTTG1    H27  111    0.032    1.0080
  112    HC    2   PTTG1    H28  112    0.032    1.0080
  113     C    2   PTTG1    C79  113   -0.433   12.0110
  114    HC    2   PTTG1    H29  114    0.124    1.0080
  115    HC    2   PTTG1    H30  115    0.124    1.0080
  116    HC    2   PTTG1    H31  116    0.124    1.0080 ; qtot 0

[ bonds ]
;   ai    aj   f        r0           kb
     1     2     1   0.14582     343583.5
     1     5     1   0.14594     343583.5
     1    19     1   0.13802     343583.5
     2     3     1   0.14596     343583.5
     2    15     1   0.13798     343583.5
     3     4     1   0.14597     343583.5
     3     6     1   0.13797     343583.5
     4     5     1   0.14582     343583.5
     4    27     1   0.13797     343583.5
     5    23     1   0.13802     343583.5
     6     7     1   0.14580     324419.5
     6    10     1   0.14577     324419.5
     7     8     1   0.14539     356018.5
     7    14     1   0.13816     324419.5
     8     9     1   0.14708     296558.3
     8    46     1   0.13648     394226.1
     9    10     1   0.14546     357344.5
     9    51     1   0.13646     400701.3
    10    28     1   0.13817     324419.5
    11    12     1   0.14588     343583.5
    11    15     1   0.14596     343583.5
    11    18     1   0.13803     343583.5
    12    13     1   0.14598     324419.5
    12    42     1   0.13786     343583.5
    13    14     1   0.14509     324419.5
    13    47     1   0.13822     356018.5
    14    15     1   0.14591     343583.5
    16    17     1   0.14587     343583.5
    16    20     1   0.14590     343583.5
    16    38     1   0.13802     343583.5
    17    18     1   0.14593     343583.5
    17    43     1   0.13803     343583.5
    18    19     1   0.14586     343583.5
    19    20     1   0.14589     343583.5
    20    22     1   0.13798     343583.5
    21    22     1   0.14590     343583.5
    21    25     1   0.14587     343583.5
    21    39     1   0.13802     343583.5
    22    23     1   0.14590     343583.5
    23    24     1   0.14587     343583.5
    24    25     1   0.14592     343583.5
    24    26     1   0.13803     343583.5
    25    59     1   0.13804     343583.5
    26    27     1   0.14593     343583.5
    26    30     1   0.14590     343583.5
    27    28     1   0.14593     343583.5
    28    29     1   0.14508     324419.5
    29    30     1   0.14596     324419.5
    29    55     1   0.13828     357344.5
    30    60     1   0.13785     343583.5
    31    32     1   0.14543     356018.5
    31    35     1   0.14713     296558.3
    31    49     1   0.13645     394226.1
    32    33     1   0.14574     324419.5
    32    45     1   0.13817     324419.5
    33    34     1   0.14577     324419.5
    33    36     1   0.13797     343583.5
    34    35     1   0.14540     357344.5
    34    57     1   0.13816     324419.5
    35    53     1   0.13646     400701.3
    36    37     1   0.14597     343583.5
    36    40     1   0.14597     343583.5
    37    38     1   0.14583     343583.5
    37    44     1   0.13797     343583.5
    38    39     1   0.14593     343583.5
    39    40     1   0.14582     343583.5
    40    58     1   0.13797     343583.5
    41    42     1   0.14598     324419.5
    41    45     1   0.14509     324419.5
    41    48     1   0.13825     356018.5
    42    43     1   0.14587     343583.5
    43    44     1   0.14594     343583.5
    44    45     1   0.14591     343583.5
    46    47     1   0.14474     394226.1
    46    50     1   0.15231     210262.0
    47    48     1   0.14521     299656.2
    48    49     1   0.14464     394226.1
    49    50     1   0.15241     210262.0
    50    52     1   0.15784     116725.1
    50    66     1   0.15771     101767.8
    51    52     1   0.15230     210510.8
    51    55     1   0.14460     400701.3
    52    53     1   0.15245     210510.8
    52    71     1   0.15515     137417.1
    53    54     1   0.14465     400701.3
    54    55     1   0.14528     298550.2
    54    56     1   0.13826     357344.5
    56    57     1   0.14509     324419.5
    56    60     1   0.14599     324419.5
    57    58     1   0.14592     343583.5
    58    59     1   0.14594     343583.5
    59    60     1   0.14588     343583.5
    61    62     1   0.11030     211412.9
    62    63     1   0.11015     211412.9
    62    64     1   0.11027     211412.9
    62    65     1   0.14775     265211.9
    65    66     1   0.14815     235490.4
    65    71     1   0.14761     250036.7
    66    67     1   0.11224     208391.8
    66    68     1   0.15082     241777.0
    68    69     1   0.13972     358549.0
    68    74     1   0.13975     358549.0
    69    70     1   0.10918     239142.2
    69    78     1   0.13878     385959.5
    71    72     1   0.11063     212749.3
    71    73     1   0.11148     212749.3
    74    75     1   0.10912     239142.2
    74    76     1   0.13915     385959.5
    76    77     1   0.10840     240781.1
    76    80     1   0.13949     346113.8
    78    79     1   0.10864     240781.1
    78    80     1   0.14027     346113.8
    80    81     1   0.13587     376438.6
    81    82     1   0.14280     274564.7
    82    83     1   0.11031     208478.6
    82    84     1   0.11040     208478.6
    82    85     1   0.15378     198186.0
    85    86     1   0.11039     208066.7
    85    87     1   0.11036     208066.7
    85    88     1   0.14203     297537.3
    88    89     1   0.14217     300217.2
    89    90     1   0.11033     209884.6
    89    91     1   0.11032     209884.6
    89    92     1   0.15379     190290.6
    92    93     1   0.11034     209884.6
    92    94     1   0.11035     209884.6
    92    95     1   0.14205     300217.2
    95    96     1   0.14214     300217.2
    96    97     1   0.11033     209884.6
    96    98     1   0.11033     209884.6
    96    99     1   0.15378     194711.7
    99   100     1   0.11033     208170.0
    99   101     1   0.11033     208170.0
    99   102     1   0.14192     299396.7
   102   103     1   0.14214     300217.2
   103   104     1   0.11033     209884.6
   103   105     1   0.11033     209884.6
   103   106     1   0.15378     194711.7
   106   107     1   0.11033     208170.0
   106   108     1   0.11033     208170.0
   106   109     1   0.14192     299396.7
   109   110     1   0.14241     292274.2
   110   111     1   0.11041     211651.4
   110   112     1   0.11040     211651.4
   110   113     1   0.15245     197751.2
   113   114     1   0.10937     220343.6
   113   115     1   0.10979     220343.6
   113   116     1   0.10979     220343.6

[ angles ]
;   ai    aj    ak   f       th0         kth
     1     2     3     1  107.9771      321.126
     1     5     4     1  108.0137      321.126
     1     2    15     1  120.0174      321.126
     1    19    18     1  119.9948      321.126
     1    19    20     1  119.9907      321.126
     1     5    23     1  120.0033      321.126
     2     3     4     1  107.9959      321.126
     2     1     5     1  108.0299      321.126
     2     3     6     1  120.0014      321.126
     2    15    11     1  119.9618      321.126
     2    15    14     1  119.9398      321.126
     2     1    19     1  120.0331      321.126
     3     4     5     1  107.9819      321.126
     3     6     7     1  120.1440      348.694
     3     6    10     1  120.1670      348.694
     3     2    15     1  119.9732      321.126
     3     4    27     1  119.9942      321.126
     4     3     6     1  119.9772      321.126
     4     5    23     1  120.0204      321.126
     4    27    26     1  119.9936      321.126
     4    27    28     1  119.9182      321.126
     5     1    19     1  119.9864      321.126
     5    23    22     1  119.9880      321.126
     5    23    24     1  120.0119      321.126
     5     4    27     1  120.0031      321.126
     6     7     8     1  108.4330      430.519
     6    10     9     1  108.4559      434.857
     6     7    14     1  119.7888      393.717
     6    10    28     1  119.7814      393.717
     7     8     9     1  107.7310      596.105
     7     6    10     1  107.7269      247.745
     7    14    13     1  119.1943      247.745
     7    14    15     1  120.1470      348.694
     7     8    46     1  120.8306      256.681
     8     9    10     1  107.6531      626.803
     8     7    14     1  120.2908      430.519
     8    46    47     1  118.7909      319.089
     8    46    50     1  124.9919      380.160
     8     9    51     1  119.8617       44.342
     9    10    28     1  120.1996      434.857
     9     8    46     1  119.8464       34.102
     9    51    52     1  124.7236      422.696
     9    51    55     1  118.8947      311.442
    10    28    27     1  120.1583      348.694
    10    28    29     1  119.2646      247.745
    10     9    51     1  120.8158      212.311
    11    12    13     1  107.8585      348.694
    11    15    14     1  107.8974      321.126
    11    18    17     1  120.0315      321.126
    11    18    19     1  119.9737      321.126
    11    12    42     1  120.0792      321.126
    12    13    14     1  108.1727      393.717
    12    11    15     1  107.9424      321.126
    12    11    18     1  119.8928      321.126
    12    42    41     1  119.8883      348.694
    12    42    43     1  120.0721      321.126
    12    13    47     1  120.1036      430.519
    13    14    15     1  108.1270      348.694
    13    12    42     1  119.8868      348.694
    13    47    46     1  121.2810      256.681
    13    47    48     1  120.0488       38.905
    14    13    47     1  119.5868      430.519
    15    11    18     1  120.0192      321.126
    16    17    18     1  108.0010      321.126
    16    20    19     1  107.9955      321.126
    16    20    22     1  120.0117      321.126
    16    38    37     1  120.0057      321.126
    16    38    39     1  120.0034      321.126
    16    17    43     1  119.9711      321.126
    17    18    19     1  107.9930      321.126
    17    16    20     1  108.0009      321.126
    17    16    38     1  120.0211      321.126
    17    43    42     1  119.9029      321.126
    17    43    44     1  119.9928      321.126
    18    19    20     1  108.0095      321.126
    18    17    43     1  120.0210      321.126
    19    20    22     1  120.0229      321.126
    20    22    21     1  120.0211      321.126
    20    22    23     1  120.0085      321.126
    20    16    38     1  119.9844      321.126
    21    22    23     1  107.9944      321.126
    21    25    24     1  107.9954      321.126
    21    39    38     1  119.9947      321.126
    21    39    40     1  120.0085      321.126
    21    25    59     1  119.9731      321.126
    22    23    24     1  108.0035      321.126
    22    21    25     1  108.0060      321.126
    22    21    39     1  119.9845      321.126
    23    24    25     1  108.0006      321.126
    23    24    26     1  119.9612      321.126
    24    26    27     1  120.0096      321.126
    24    26    30     1  119.9018      321.126
    24    25    59     1  120.0185      321.126
    25    24    26     1  120.0297      321.126
    25    21    39     1  120.0160      321.126
    25    59    58     1  119.9939      321.126
    25    59    60     1  119.9068      321.126
    26    27    28     1  107.8771      321.126
    26    30    29     1  107.8902      348.694
    26    30    60     1  120.0646      321.126
    27    28    29     1  108.1658      348.694
    27    26    30     1  107.9368      321.126
    28    29    30     1  108.1288      393.717
    28    29    55     1  119.5695      434.857
    29    55    51     1  121.2306      212.311
    29    55    54     1  119.9361       87.773
    29    30    60     1  119.8979      348.694
    30    29    55     1  120.1794      434.857
    30    60    56     1  119.8510      348.694
    30    60    59     1  120.0780      321.126
    31    32    33     1  108.4694      430.519
    31    35    34     1  107.6613      626.803
    31    32    45     1  120.2413      430.519
    31    49    48     1  118.8238      319.089
    31    49    50     1  124.9263      380.160
    31    35    53     1  119.8289       44.342
    32    33    34     1  107.7094      247.745
    32    31    35     1  107.6766      596.105
    32    33    36     1  120.1698      348.694
    32    45    41     1  119.2272      247.745
    32    45    44     1  120.1699      348.694
    32    31    49     1  120.8389      256.681
    33    34    35     1  108.4832      434.857
    33    36    37     1  119.9824      321.126
    33    36    40     1  119.9902      321.126
    33    32    45     1  119.7731      393.717
    33    34    57     1  119.7650      393.717
    34    33    36     1  120.1674      348.694
    34    35    53     1  120.8396      212.311
    34    57    56     1  119.2111      247.745
    34    57    58     1  120.1729      348.694
    35    31    49     1  119.8415       34.102
    35    53    52     1  124.8998      422.696
    35    53    54     1  118.8500      311.442
    35    34    57     1  120.2447      434.857
    36    37    38     1  107.9778      321.126
    36    40    39     1  107.9777      321.126
    36    37    44     1  119.9841      321.126
    36    40    58     1  119.9789      321.126
    37    38    39     1  108.0224      321.126
    37    36    40     1  107.9955      321.126
    37    44    43     1  119.9977      321.126
    37    44    45     1  119.9162      321.126
    38    39    40     1  108.0253      321.126
    38    37    44     1  120.0114      321.126
    39    40    58     1  120.0136      321.126
    40    58    57     1  119.9211      321.126
    40    58    59     1  119.9948      321.126
    41    42    43     1  107.8712      348.694
    41    45    44     1  108.1623      348.694
    41    48    47     1  119.9003       38.905
    41    48    49     1  121.2880      256.681
    42    43    44     1  107.9570      321.126
    42    41    45     1  108.1407      393.717
    42    41    48     1  120.1672      430.519
    43    44    45     1  107.8673      321.126
    45    41    48     1  119.5564      430.519
    46    47    48     1  107.8674      597.347
    46    50    49     1  100.3834      455.248
    46    50    52     1  113.9858      336.218
    46    50    66     1  112.9678      336.432
    47    48    49     1  107.8997      597.347
    47    46    50     1  110.2056      380.160
    48    49    50     1  110.1958      380.160
    49    50    52     1  114.1810      336.218
    49    50    66     1  110.5707      336.432
    50    52    51     1  114.5186      333.176
    50    52    53     1  114.2607      333.176
    50    66    65     1  107.2982      557.744
    50    66    67     1  109.2638      297.975
    50    66    68     1  109.8713      283.035
    50    52    71     1  104.5078      428.241
    51    52    53     1  100.4940      438.434
    51    55    54     1  107.9263      612.893
    51    52    71     1  111.4626      339.030
    52    53    54     1  110.1369      422.696
    52    51    55     1  110.2044      422.696
    52    71    65     1  108.5901      523.093
    52    50    66     1  104.9968      426.836
    52    71    72     1  111.8653      247.561
    52    71    73     1  109.8761      247.561
    53    54    55     1  107.9203      612.893
    53    54    56     1  121.2359      212.311
    53    52    71     1  111.8778      339.030
    54    56    57     1  119.5964      434.857
    54    56    60     1  120.2030      434.857
    55    54    56     1  119.9286       87.773
    56    57    58     1  108.1709      348.694
    56    60    59     1  107.8847      348.694
    57    58    59     1  107.8694      321.126
    57    56    60     1  108.1231      393.717
    58    59    60     1  107.9501      321.126
    61    62    63     1  108.7855      201.053
    61    62    64     1  106.8480      201.053
    61    62    65     1  109.0266      284.289
    62    65    66     1  111.6805      826.902
    62    65    71     1  111.9036      850.334
    63    62    64     1  108.5628      201.053
    63    62    65     1  114.4031      284.289
    64    62    65     1  108.9496      284.289
    65    66    67     1  109.9149      347.628
    65    66    68     1  112.1067      224.114
    65    71    72     1  112.1851      302.123
    65    71    73     1  107.6109      302.123
    66    68    69     1  122.7334      550.692
    66    65    71     1  106.8792      692.438
    66    68    74     1  117.6434      550.692
    67    66    68     1  108.3565      278.786
    68    69    70     1  120.0349      287.981
    68    74    75     1  120.0634      287.981
    68    74    76     1  120.8656      253.796
    68    69    78     1  120.5412      253.796
    69    68    74     1  119.6136      488.377
    69    78    79     1  121.1996      383.416
    69    78    80     1  118.7908      369.171
    70    69    78     1  119.4220      342.875
    72    71    73     1  106.6053      270.092
    74    76    77     1  119.9085      383.416
    74    76    80     1  118.4673      369.171
    75    74    76     1  119.0653      342.875
    76    80    78     1  121.6169      188.489
    76    80    81     1  125.3154      591.155
    77    76    80     1  121.6240      297.686
    78    80    81     1  113.0606      591.155
    79    78    80     1  120.0091      297.686
    80    81    82     1  117.1192      439.552
    81    82    83     1  109.7709      310.297
    81    82    84     1  110.4796      310.297
    81    82    85     1  102.7634      496.952
    82    85    86     1  111.6133      301.023
    82    85    87     1  111.7435      301.023
    82    85    88     1  102.9079      396.720
    83    82    84     1  110.2711      172.446
    83    82    85     1  111.7756      322.206
    84    82    85     1  111.5567      322.206
    85    88    89     1  112.4914      725.648
    86    85    87     1  109.6590      166.107
    86    85    88     1  110.4650      314.709
    87    85    88     1  110.2996      314.709
    88    89    90     1  110.3629      300.858
    88    89    91     1  110.2905      300.858
    88    89    92     1  103.1810      422.374
    89    92    93     1  111.6116      300.525
    89    92    94     1  111.5924      300.525
    89    92    95     1  103.1909      422.374
    90    89    91     1  109.6852      183.604
    90    89    92     1  111.5702      300.525
    91    89    92     1  111.6066      300.525
    92    95    96     1  112.4946      722.374
    93    92    94     1  109.6375      183.604
    93    92    95     1  110.3208      300.858
    94    92    95     1  110.3475      300.858
    95    96    97     1  110.3096      300.858
    95    96    98     1  110.3399      300.858
    95    96    99     1  103.2750      394.796
    96    99   100     1  111.4954      307.759
    96    99   101     1  111.5039      307.759
    96    99   102     1  103.3188      424.253
    97    96    98     1  109.6809      183.604
    97    96    99     1  111.5518      307.924
    98    96    99     1  111.5437      307.924
    99   102   103     1  112.4946      722.374
   100    99   101     1  109.6375      183.604
   100    99   102     1  110.3208      300.858
   101    99   102     1  110.3475      300.858
   102   103   104     1  110.3096      300.858
   102   103   105     1  110.3399      300.858
   102   103   106     1  103.2750      394.796
   103   106   107     1  111.4954      307.759
   103   106   108     1  111.5039      307.759
   103   106   109     1  103.3188      424.253
   104   103   105     1  109.6809      183.604
   104   103   106     1  111.5518      307.924
   105   103   106     1  111.5437      307.924
   106   109   110     1  112.7888      717.086
   107   106   108     1  109.5422      170.231
   107   106   109     1  110.4453      322.418
   108   106   109     1  110.4124      322.418
   109   110   111     1  109.4376      280.305
   109   110   112     1  109.4383      280.305
   109   110   113     1  103.9418      473.510
   110   113   114     1  111.3485      292.148
   110   113   115     1  110.9981      292.148
   110   113   116     1  110.9946      292.148
   111   110   112     1  109.6464      210.836
   111   110   113     1  112.0988      302.416
   112   110   113     1  112.1017      302.416
   114   113   115     1  108.2734      234.764
   114   113   116     1  108.2712      234.764
   115   113   116     1  106.7849      234.764

[ dihedrals ]
;   ai    aj    ak    al   f       th0         kth
     5     1     2     3     2    0.2352       57.527
     5     1     2    15     2  142.8023       57.527
    19     1     2     3     2 -142.4478       57.527
    19     1     2    15     2    0.1192       57.527
     2     1     5     4     2   -0.0093       57.527
     2     1     5    23     2 -142.6903       57.527
    19     1     5     4     2  142.6943       57.527
    19     1     5    23     2    0.0132       57.527
     2     1    19    18     2   -0.0295       57.527
     2     1    19    20     2  138.1563       57.527
     5     1    19    18     2 -138.3055       57.527
     5     1    19    20     2   -0.1197       57.527
     1     2     3     4     2   -0.3712       57.527
     1     2     3     6     2  142.2083       57.527
    15     2     3     4     2 -142.9578       57.527
    15     2     3     6     2   -0.3783       57.527
     1     2    15    11     2   -0.1219       57.527
     1     2    15    14     2 -137.9693       57.527
     3     2    15    11     2  138.0099       57.527
     3     2    15    14     2    0.1626       57.527
     2     3     4     5     2    0.3655       57.527
     2     3     4    27     2  142.9611       57.527
     6     3     4     5     2 -142.2247       57.527
     6     3     4    27     2    0.3709       57.527
     2     3     6     7     2   -0.0365       63.502
     2     3     6    10     2 -138.1770       63.502
     4     3     6     7     2  138.1133       63.502
     4     3     6    10     2   -0.0273       63.502
     3     4     5     1     2   -0.2201       57.527
     3     4     5    23     2  142.4534       57.527
    27     4     5     1     2 -142.8118       57.527
    27     4     5    23     2   -0.1383       57.527
     3     4    27    26     2 -138.0119       57.527
     3     4    27    28     2   -0.1877       57.527
     5     4    27    26     2    0.1393       57.527
     5     4    27    28     2  137.9635       57.527
     1     5    23    22     2    0.0983       57.527
     1     5    23    24     2  138.2945       57.527
     4     5    23    22     2 -138.1533       57.527
     4     5    23    24     2    0.0430       57.527
     3     6     7     8     2 -142.7783       91.897
     3     6     7    14     2    0.6787       18.754
    10     6     7     8     2   -0.0566       30.821
    10     6     7    14     2  143.4003       26.429
     3     6    10     9     2  142.8126       91.765
     3     6    10    28     2   -0.5063       18.754
     7     6    10     9     2    0.1011       40.808
     7     6    10    28     2 -143.2178       26.429
     6     7     8     9     2   -0.0088      168.073
     6     7     8    46     2  143.0561       38.030
    14     7     8     9     2 -143.2498      168.073
    14     7     8    46     2   -0.1849       38.030
     6     7    14    13     2 -138.3419       26.429
     6     7    14    15     2   -0.8948      103.212
     8     7    14    13     2    0.7998       30.821
     8     7    14    15     2  138.2469       91.897
     7     8     9    10     2    0.0710      228.358
     7     8     9    51     2  143.4512      101.278
    46     8     9    10     2 -143.4236      118.767
     7     8    46    47     2   -1.1483       26.435
     7     8    46    50     2 -151.1168       82.334
     8     9    10     6     2   -0.1064      196.560
     8     9    10    28     2  143.0321      196.560
    51     9    10     6     2 -143.0685       36.782
    51     9    10    28     2    0.0701       36.782
    10     9    51    52     2  150.8093       58.962
    10     9    51    55     2    1.2163       26.962
     6    10    28    27     2    0.6899      103.212
     6    10    28    29     2  138.3294       26.429
     9    10    28    27     2 -138.3435       91.765
     9    10    28    29     2   -0.7040       40.808
    15    11    12    13     2    0.2857       63.502
    15    11    12    42     2  142.6205       57.527
    18    11    12    13     2 -142.1534       63.502
    18    11    12    42     2    0.1814       57.527
    12    11    15     2     2 -142.3462       57.527
    12    11    15    14     2   -0.0169       57.527
    18    11    15     2     2    0.0368       57.527
    18    11    15    14     2  142.3661       57.527
    12    11    18    17     2   -0.1833       57.527
    12    11    18    19     2  138.0007       57.527
    15    11    18    17     2 -138.1312       57.527
    15    11    18    19     2    0.0529       57.527
    11    12    13    14     2   -0.4478       18.754
    11    12    13    47     2  141.8306       91.897
    42    12    13    14     2 -142.8682       18.754
    42    12    13    47     2   -0.5898       91.897
    11    12    42    41     2 -137.8819       63.502
    11    12    42    43     2    0.0037       57.527
    13    12    42    41     2   -0.0119        3.598
    13    12    42    43     2  137.8737       63.502
    12    13    14     7     2  142.4615       26.429
    12    13    14    15     2    0.4380      103.212
    47    13    14     7     2   -0.0453       30.821
    47    13    14    15     2 -142.0688       91.897
    12    13    47    46     2 -139.3700       38.030
    14    13    47    46     2   -1.3191       38.030
     7    14    15     2     2    0.4822       63.502
     7    14    15    11     2 -141.8569       63.502
    13    14    15     2     2  142.0787       63.502
    13    14    15    11     2   -0.2604       63.502
    20    16    17    18     2    0.0459       57.527
    20    16    17    43     2  142.6690       57.527
    38    16    17    18     2 -142.5784       57.527
    38    16    17    43     2    0.0447       57.527
    17    16    20    19     2   -0.0675       57.527
    17    16    20    22     2 -142.7389       57.527
    38    16    20    19     2  142.5729       57.527
    38    16    20    22     2   -0.0985       57.527
    17    16    38    37     2    0.0478       57.527
    17    16    38    39     2  138.2938       57.527
    20    16    38    37     2 -138.1521       57.527
    20    16    38    39     2    0.0939       57.527
    16    17    18    11     2  142.6013       57.527
    16    17    18    19     2   -0.0067       57.527
    43    17    18    11     2    0.0002       57.527
    43    17    18    19     2 -142.6077       57.527
    16    17    43    42     2 -137.9948       57.527
    16    17    43    44     2   -0.0437       57.527
    18    17    43    42     2    0.1848       57.527
    18    17    43    44     2  138.1359       57.527
    11    18    19     1     2   -0.0557       57.527
    11    18    19    20     2 -142.6685       57.527
    17    18    19     1     2  142.5778       57.527
    17    18    19    20     2   -0.0350       57.527
     1    19    20    16     2 -142.5513       57.527
     1    19    20    22     2    0.1152       57.527
    18    19    20    16     2    0.0634       57.527
    18    19    20    22     2  142.7298       57.527
    16    20    22    21     2    0.0062       57.527
    16    20    22    23     2  138.2300       57.527
    19    20    22    21     2 -138.2274       57.527
    19    20    22    23     2   -0.0036       57.527
    25    21    22    20     2  142.7291       57.527
    25    21    22    23     2    0.0722       57.527
    39    21    22    20     2    0.0905       57.527
    39    21    22    23     2 -142.5664       57.527
    22    21    25    24     2   -0.0438       57.527
    22    21    25    59     2 -142.6575       57.527
    39    21    25    24     2  142.5809       57.527
    39    21    25    59     2   -0.0328       57.527
    22    21    39    38     2   -0.0951       57.527
    22    21    39    40     2  138.1475       57.527
    25    21    39    38     2 -138.2969       57.527
    25    21    39    40     2   -0.0544       57.527
    20    22    23     5     2   -0.1029       57.527
    20    22    23    24     2 -142.7355       57.527
    21    22    23     5     2  142.5596       57.527
    21    22    23    24     2   -0.0730       57.527
     5    23    24    25     2 -142.5761       57.527
     5    23    24    26     2    0.0487       57.527
    22    23    24    25     2    0.0460       57.527
    22    23    24    26     2  142.6708       57.527
    23    24    25    21     2   -0.0014       57.527
    23    24    25    59     2  142.5923       57.527
    26    24    25    21     2 -142.5960       57.527
    26    24    25    59     2   -0.0024       57.527
    23    24    26    27     2   -0.0477       57.527
    23    24    26    30     2 -137.9841       57.527
    25    24    26    27     2  138.1295       57.527
    25    24    26    30     2    0.1931       57.527
    21    25    59    58     2    0.0403       57.527
    21    25    59    60     2  137.9859       57.527
    24    25    59    58     2 -138.1280       57.527
    24    25    59    60     2   -0.1824       57.527
    24    26    27     4     2   -0.0476       57.527
    24    26    27    28     2 -142.3526       57.527
    30    26    27     4     2  142.3310       57.527
    30    26    27    28     2    0.0260       57.527
    24    26    30    29     2  142.1791       63.502
    24    26    30    60     2   -0.1995       57.527
    27    26    30    29     2   -0.2474       63.502
    27    26    30    60     2 -142.6260       57.527
     4    27    28    10     2   -0.3479       63.502
     4    27    28    29     2 -142.1317       63.502
    26    27    28    10     2  141.9907       63.502
    26    27    28    29     2    0.2069       63.502
    10    28    29    30     2 -142.5430       26.429
    10    28    29    55     2    0.0124       40.808
    27    28    29    30     2   -0.3605       18.754
    27    28    29    55     2  142.1948       91.765
    28    29    30    26     2    0.3761      103.212
    28    29    30    60     2  142.8287      103.212
    55    29    30    26     2 -141.9097       91.765
    55    29    30    60     2    0.5430       91.765
    28    29    55    51     2    1.3046       36.782
    30    29    55    51     2  139.3599       36.782
    26    30    60    56     2  137.8788       63.502
    26    30    60    59     2    0.0147       57.527
    29    30    60    56     2   -0.0460        3.598
    29    30    60    59     2 -137.9102       63.502
    35    31    32    33     2   -0.0519      168.073
    35    31    32    45     2  143.1468      168.073
    49    31    32    33     2 -143.0421       38.030
    49    31    32    45     2    0.1566       38.030
    32    31    35    34     2   -0.0116      228.358
    32    31    35    53     2 -143.4018      101.278
    49    31    35    34     2  143.4152      118.767
    32    31    49    48     2    1.1295       26.435
    32    31    49    50     2  150.9984       82.334
    31    32    33    34     2    0.0954       30.821
    31    32    33    36     2  142.8268       91.897
    45    32    33    34     2 -143.3049       26.429
    45    32    33    36     2   -0.5734      103.212
    31    32    45    41     2   -0.7457       30.821
    31    32    45    44     2 -138.3405       91.897
    33    32    45    41     2  138.3654       26.429
    33    32    45    44     2    0.7706      103.212
    32    33    34    35     2   -0.1027       40.808
    32    33    34    57     2  143.3122       26.429
    36    33    34    35     2 -142.8353       91.765
    36    33    34    57     2    0.5796       18.754
    32    33    36    37     2   -0.0077       63.502
    32    33    36    40     2 -138.1474       63.502
    34    33    36    37     2  138.1392       63.502
    34    33    36    40     2   -0.0005       63.502
    33    34    35    31     2    0.0707      196.560
    33    34    35    53     2  143.0180       36.782
    57    34    35    31     2 -143.1378      196.560
    57    34    35    53     2   -0.1906       36.782
    33    34    57    56     2 -138.3614       26.429
    33    34    57    58     2   -0.7697      103.212
    35    34    57    56     2    0.7691       40.808
    35    34    57    58     2  138.3607       91.765
    34    35    53    52     2 -150.7748       58.962
    34    35    53    54     2   -1.0583       26.962
    33    36    37    38     2 -142.2077       57.527
    33    36    37    44     2    0.3837       57.527
    40    36    37    38     2    0.3691       57.527
    40    36    37    44     2  142.9605       57.527
    33    36    40    39     2  142.2075       57.527
    33    36    40    58     2   -0.3807       57.527
    37    36    40    39     2   -0.3658       57.527
    37    36    40    58     2 -142.9541       57.527
    36    37    38    16     2  142.4353       57.527
    36    37    38    39     2   -0.2314       57.527
    44    37    38    16     2   -0.1440       57.527
    44    37    38    39     2 -142.8107       57.527
    36    37    44    43     2 -137.9958       57.527
    36    37    44    45     2   -0.1869       57.527
    38    37    44    43     2    0.1450       57.527
    38    37    44    45     2  137.9538       57.527
    16    38    39    21     2    0.0029       57.527
    16    38    39    40     2 -142.6624       57.527
    37    38    39    21     2  142.6706       57.527
    37    38    39    40     2    0.0053       57.527
    21    39    40    36     2 -142.4363       57.527
    21    39    40    58     2    0.1366       57.527
    38    39    40    36     2    0.2229       57.527
    38    39    40    58     2  142.7958       57.527
    36    40    58    57     2    0.1911       57.527
    36    40    58    59     2  138.0069       57.527
    39    40    58    57     2 -137.9448       57.527
    39    40    58    59     2   -0.1290       57.527
    45    41    42    12     2  142.8219      103.212
    45    41    42    43     2    0.3946      103.212
    48    41    42    12     2    0.5582       91.897
    48    41    42    43     2 -141.8691       91.897
    42    41    45    32     2 -142.5206       26.429
    42    41    45    44     2   -0.3701      103.212
    48    41    45    32     2    0.0131       30.821
    48    41    45    44     2  142.1636       91.897
    42    41    48    49     2  139.3438       38.030
    45    41    48    49     2    1.3040       38.030
    12    42    43    17     2   -0.1869       57.527
    12    42    43    44     2 -142.6134       57.527
    41    42    43    17     2  142.1587       63.502
    41    42    43    44     2   -0.2678       63.502
    17    43    44    37     2   -0.0525       57.527
    17    43    44    45     2 -142.3459       57.527
    42    43    44    37     2  142.3341       57.527
    42    43    44    45     2    0.0407       57.527
    37    44    45    32     2   -0.3965       63.502
    37    44    45    41     2 -142.1260       63.502
    43    44    45    32     2  141.9333       63.502
    43    44    45    41     2    0.2037       63.502
     8    46    47    13     2    1.9225       26.435
     8    46    47    48     2 -142.3157      276.255
    50    46    47    13     2  156.0168       82.334
    50    46    47    48     2   11.7785      268.568
     8    46    50    49     2  134.4359       46.564
     8    46    50    52     2   11.9339       48.761
     8    46    50    66     2 -107.8133        1.780
    47    46    50    49     2  -17.7004       46.564
    47    46    50    52     2 -140.2024       48.761
    47    46    50    66     2  100.0504        1.780
    13    47    48    49     2 -144.7133      141.244
    46    47    48    41     2  144.6614      141.244
    46    47    48    49     2    0.0461      183.548
    41    48    49    31     2   -1.8823       26.435
    41    48    49    50     2 -155.8722       82.334
    47    48    49    31     2  142.1438      201.759
    47    48    49    50     2  -11.8461      268.568
    31    49    50    46     2 -134.3257       46.564
    31    49    50    52     2  -11.9611       48.761
    31    49    50    66     2  106.1696        1.780
    48    49    50    46     2   17.7310       46.564
    48    49    50    52     2  140.0955       48.761
    48    49    50    66     2 -101.7737        1.780
    66    50    52    51     2  123.9004       16.737
    66    50    52    53     2 -120.9397       16.737
     9    51    52    50     2  -11.5045       52.367
     9    51    52    53     2 -134.4460       12.735
    55    51    52    50     2  140.3193       52.367
    55    51    52    53     2   17.3778       12.735
     9    51    55    29     2   -1.9271       26.962
     9    51    55    54     2  142.1234      224.310
    52    51    55    29     2 -155.6139       58.962
    52    51    55    54     2  -11.5634      315.285
    50    52    53    35     2   11.4251       52.367
    50    52    53    54     2 -140.5116       52.367
    51    52    53    35     2  134.5464       12.735
    51    52    53    54     2  -17.3902       12.735
    35    53    54    55     2 -142.2587      224.310
    35    53    54    56     2    1.7770       26.962
    52    53    54    55     2   11.6047      315.285
    52    53    54    56     2  155.6404       58.962
    53    54    55    29     2  144.5646      101.352
    53    54    55    51     2   -0.0352       76.712
    56    54    55    51     2 -144.6258      101.352
    53    54    56    57     2   -1.2079       36.782
    53    54    56    60     2 -139.3282       36.782
    54    56    57    34     2   -0.0680       40.808
    54    56    57    58     2 -142.2150       91.765
    60    56    57    34     2  142.5547       26.429
    60    56    57    58     2    0.4077      103.212
    54    56    60    30     2   -0.4866       91.765
    54    56    60    59     2  141.9217       91.765
    57    56    60    30     2 -142.8415      103.212
    57    56    60    59     2   -0.4332      103.212
    34    57    58    40     2    0.3905       63.502
    34    57    58    59     2 -141.9434       63.502
    56    57    58    40     2  142.1079       63.502
    56    57    58    59     2   -0.2260       63.502
    40    58    59    25     2    0.0419       57.527
    40    58    59    60     2 -142.3435       57.527
    57    58    59    25     2  142.3429       57.527
    57    58    59    60     2   -0.0424       57.527
    25    59    60    30     2    0.1761       57.527
    25    59    60    56     2 -142.1313       63.502
    58    59    60    30     2  142.6001       57.527
    58    59    60    56     2    0.2927       63.502
    66    68    69    70     2    4.8266       82.939
    66    68    69    78     2 -175.6751      136.027
    74    68    69    70     2 -176.3208       84.636
    74    68    69    78     2    3.1774       99.222
    66    68    74    75     2   -3.5337       82.939
    66    68    74    76     2  175.5917      136.027
    69    68    74    75     2  177.5559       84.636
    69    68    74    76     2   -3.3187       99.222
    68    69    78    79     2  179.1354       54.871
    68    69    78    80     2   -0.6161       63.326
    70    69    78    79     2   -1.3633       49.416
    70    69    78    80     2  178.8852       63.669
    68    74    76    77     2 -179.0014       54.871
    68    74    76    80     2    0.8737       63.326
    75    74    76    77     2    0.1326       49.416
    75    74    76    80     2 -179.9923       63.669
    74    76    80    78     2    1.7548       91.160
    74    76    80    81     2 -179.2867       76.657
    77    76    80    78     2 -178.3724       75.001
    77    76    80    81     2    0.5861       71.503
    69    78    80    76     2   -1.8869       91.160
    69    78    80    81     2  179.0367       76.657
    79    78    80    76     2  178.3586       75.001
    79    78    80    81     2   -0.7177       71.503

[ dihedrals ]
;   ai    aj    ak    al   f       th0         kth
   68   66   50   52    1    180.00     1.00    3
   65   71   52   50    1    180.00     1.00    3
   71   52   50   66    1    180.00     1.00    3
   71   65   66   50    1      0.00     3.77    6
   66   65   71   52    1      0.00     3.77    6
   63   62   65   71    1    180.00     1.00    6
   50   66   68   69    1    180.00     1.00    6 
   76   80   81   82    1    180.00    24.00    2 

; diglyme - qforce
   80   81   82   85   3      5.4623    12.0794    -2.9111   -10.0623     2.8110    -3.5089 
   81   82   85   88   3      6.1507    20.4202     2.3780   -24.3965     5.3868     0.7466 
   82   85   88   89   3      5.4623    12.0794    -2.9111   -10.0623     2.8110    -3.5089 
   85   88   89   92   3      5.4623    12.0794    -2.9111   -10.0623     2.8110    -3.5089 
   88   89   92   95   3      6.1507    20.4202     2.3780   -24.3965     5.3868     0.7466 
   89   92   95   96   3      5.4623    12.0794    -2.9111   -10.0623     2.8110    -3.5089 
   92   95   96   99   3      5.4623    12.0794    -2.9111   -10.0623     2.8110    -3.5089 
   95   96   99  102   3      6.1507    20.4202     2.3780   -24.3965     5.3868     0.7466 
   96   99  102  103   3      5.4623    12.0794    -2.9111   -10.0623     2.8110    -3.5089 
   99  102  103  106   3      5.4623    12.0794    -2.9111   -10.0623     2.8110    -3.5089 
  102  103  106  109   3      6.1507    20.4202     2.3780   -24.3965     5.3868     0.7466 
  103  106  109  110   3      5.4623    12.0794    -2.9111   -10.0623     2.8110    -3.5089 
  106  109  110  113   3      5.4623    12.0794    -2.9111   -10.0623     2.8110    -3.5089 
  109  110  113  116   3      4.4000    13.1413     0.2753   -16.8544    -0.8396     0.4130 

[ pairs ]
;   i     j   func     
   61   66    1
   61   71    1
   62   67    1
   62   68    1
   62   72    1
   62   73    1
   63   66    1
   63   71    1
   64   66    1
   64   71    1
   65   69    1
   65   74    1
   66   72    1
   66   73    1
   67   69    1
   67   71    1
   67   74    1
   68   71    1
;
   81    86      1
   81    87      1
   81    88      1
   80    83      1
   80    84      1
   80    85      1
   82    89      1
   83    86      1
   83    87      1
   83    88      1
   84    86      1
   84    87      1
   84    88      1
   85    90      1
   85    91      1
   85    92      1
   86    89      1
   87    89      1
   88    93      1
   88    94      1
   88    95      1
   89    96      1
   90    93      1
   90    94      1
   90    95      1
   91    93      1
   91    94      1
   91    95      1
   92    97      1
   92    98      1
   92    99      1
   93    96      1
   94    96      1
   95   100      1
   95   101      1
   95   102      1
   96   103      1
   97   100      1
   97   101      1
   97   102      1
   98   100      1
   98   101      1
   98   102      1
   99   104      1
   99   105      1
   99   106      1
  100   103      1
  101   103      1
  102   107      1
  102   108      1
  102   109      1
  103   110      1
  104   107      1
  104   108      1
  104   109      1
  105   107      1
  105   108      1
  105   109      1
  106   111      1
  106   112      1
  106   113      1
  107   110      1
  108   110      1
  109   114      1
  109   115      1
  109   116      1
  111   114      1
  111   115      1
  111   116      1
  112   114      1
  112   115      1
  112   116      1

[ exclusions ]
;  ai   aj  funct  ;  GROMOS 1-4 exclusions
   66   70
   66   75
   66   76
   66   78
   68   77
   68   80
   68   79
   69   75
   69   76
   69   81
   70   74
   70   80
   70   79
   74   81
   74   78
   75   77
   75   80
   76   79
   77   81
   77   78
   81   79
