# Supplementary material for: Fullerene derivatives with oligoethylene–glycol side chains: an investigation on the origin of their outstanding transport properties
Source: J Mater Chem C Mater. 2021 Aug 18;9(45):16217–25. doi: 10.1039/d1tc02753k (PMC8614456; doi:10.1039/d1tc02753k)
Supplement: TC-009-D1TC02753K-s013 [file TC-009-D1TC02753K-s013.gro]

PTG1
  218
    1PTG1    C1    1   0.354   0.425   0.744
    1PTG1    C2    2   0.459   0.467   0.836
    1PTG1    C3    3   0.586   0.464   0.765
    1PTG1    C4    4   0.560   0.418   0.629
    1PTG1    C5    5   0.417   0.396   0.616
    1PTG1    C6    6   0.681   0.560   0.788
    1PTG1    C7    7   0.654   0.667   0.884
    1PTG1    C8    8   0.711   0.789   0.831
    1PTG1    C9    9   0.776   0.758   0.703
    1PTG1   C10   10   0.756   0.617   0.677
    1PTG1   C11   11   0.302   0.632   0.931
    1PTG1   C12   12   0.322   0.774   0.957
    1PTG1   C13   13   0.465   0.796   0.970
    1PTG1   C14   14   0.534   0.670   0.952
    1PTG1   C15   15   0.433   0.568   0.927
    1PTG1   C16   16   0.095   0.646   0.641
    1PTG1   C17   17   0.119   0.691   0.777
    1PTG1   C18   18   0.204   0.592   0.843
    1PTG1   C19   19   0.231   0.486   0.747
    1PTG1   C20   20   0.163   0.519   0.622
    1PTG1   C21   21   0.217   0.586   0.392
    1PTG1   C22   22   0.222   0.490   0.501
    1PTG1   C23   23   0.353   0.426   0.498
    1PTG1   C24   24   0.428   0.481   0.386
    1PTG1   C25   25   0.344   0.581   0.321
    1PTG1   C26   26   0.563   0.503   0.400
    1PTG1   C27   27   0.632   0.470   0.524
    1PTG1   C28   28   0.732   0.572   0.549
    1PTG1   C29   29   0.726   0.668   0.440
    1PTG1   C30   30   0.621   0.626   0.348
    1PTG1   C31   31   0.450   1.097   0.628
    1PTG1   C32   32   0.307   1.076   0.614
    1PTG1   C33   33   0.280   1.031   0.477
    1PTG1   C34   34   0.407   1.026   0.407
    1PTG1   C35   35   0.512   1.067   0.499
    1PTG1   C36   36   0.185   0.935   0.453
    1PTG1   C37   37   0.110   0.878   0.564
    1PTG1   C38   38   0.090   0.737   0.537
    1PTG1   C39   39   0.152   0.706   0.409
    1PTG1   C40   40   0.211   0.828   0.357
    1PTG1   C41   41   0.302   0.990   0.843
    1PTG1   C42   42   0.242   0.868   0.895
    1PTG1   C43   43   0.138   0.825   0.803
    1PTG1   C44   44   0.133   0.921   0.693
    1PTG1   C45   45   0.234   1.023   0.719
    1PTG1   C46   46   0.647   0.908   0.848
    1PTG1   C47   47   0.521   0.911   0.918
    1PTG1   C48   48   0.438   1.011   0.854
    1PTG1   C49   49   0.514   1.069   0.745
    1PTG1   C50   50   0.660   1.028   0.757
    1PTG1   C51   51   0.771   0.850   0.602
    1PTG1   C52   52   0.725   0.994   0.617
    1PTG1   C53   53   0.633   1.007   0.497
    1PTG1   C54   54   0.658   0.900   0.404
    1PTG1   C55   55   0.744   0.802   0.468
    1PTG1   C56   56   0.561   0.861   0.314
    1PTG1   C57   57   0.431   0.926   0.315
    1PTG1   C58   58   0.330   0.824   0.289
    1PTG1   C59   59   0.399   0.696   0.271
    1PTG1   C60   60   0.542   0.719   0.285
    2PTG1    H6   61   0.985   1.298   0.633
    2PTG1   C63   62   0.942   1.280   0.733
    2PTG1    H5   63   1.026   1.286   0.804
    2PTG1    H7   64   0.873   1.363   0.752
    2PTG1    N1   65   0.874   1.148   0.735
    2PTG1   C62   66   0.752   1.142   0.822
    2PTG1   H10   67   0.695   1.238   0.818
    2PTG1   C64   68   0.784   1.108   0.968
    2PTG1   C65   69   0.879   1.012   1.003
    2PTG1    H1   70   0.939   0.966   0.926
    2PTG1   C61   71   0.836   1.100   0.600
    2PTG1    H8   72   0.802   1.181   0.534
    2PTG1    H9   73   0.925   1.056   0.552
    2PTG1   C69   74   0.713   1.171   1.071
    2PTG1    H4   75   0.640   1.250   1.048
    2PTG1   C68   76   0.730   1.135   1.204
    2PTG1    H2   77   0.672   1.185   1.281
    2PTG1   C66   78   0.895   0.970   1.134
    2PTG1    H3   79   0.966   0.892   1.160
    2PTG1   C67   80   0.818   1.030   1.235
    2PTG1    O1   81   0.845   0.976   1.357
    2PTG1   C70   82   0.796   1.033   1.480
    2PTG1   H11   83   0.692   1.067   1.471
    2PTG1   H12   84   0.859   1.118   1.510
    2PTG1   C71   85   0.808   0.916   1.582
    2PTG1   H13   86   0.899   0.856   1.566
    2PTG1   H14   87   0.810   0.954   1.685
    2PTG1    O2   88   0.689   0.839   1.560
    2PTG1   C72   89   0.656   0.744   1.662
    2PTG1   H15   90   0.548   0.726   1.658
    2PTG1   H16   91   0.678   0.784   1.763
    2PTG1   C73   92   0.736   0.614   1.636
    2PTG1   H17   93   0.844   0.634   1.622
    2PTG1   H18   94   0.723   0.546   1.721
    2PTG1    O3   95   0.678   0.553   1.520
    2PTG1   C74   96   0.762   0.457   1.455
    2PTG1   H19   97   0.857   0.439   1.509
    2PTG1   H20   98   0.710   0.360   1.446
    2PTG1   C75   99   0.788   0.519   1.316
    2PTG1   H21  100   0.696   0.516   1.254
    2PTG1   H22  101   0.823   0.623   1.324
    2PTG1    O4  102   0.889   0.434   1.262
    2PTG1   C76  103   0.931   0.468   1.130
    2PTG1   H23  104   0.846   0.459   1.059
    2PTG1   H24  105   0.972   0.571   1.127
    2PTG1   C77  106   1.037   0.362   1.108
    2PTG1   H25  107   1.081   0.368   1.008
    2PTG1   H26  108   0.994   0.262   1.121
    2PTG1   H27  109   1.117   0.372   1.182
    1PTG1    C1  110   0.604   0.193   2.056
    1PTG1    C2  111   0.653   0.298   1.969
    1PTG1    C3  112   0.659   0.421   2.047
    1PTG1    C4  113   0.612   0.393   2.181
    1PTG1    C5  114   0.580   0.251   2.187
    1PTG1    C6  115   0.761   0.511   2.027
    1PTG1    C7  116   0.864   0.481   1.929
    1PTG1    C8  117   0.990   0.528   1.983
    1PTG1    C9  118   0.965   0.588   2.114
    1PTG1   C10  119   0.823   0.577   2.141
    1PTG1   C11  120   0.804   0.136   1.865
    1PTG1   C12  121   0.947   0.147   1.837
    1PTG1   C13  122   0.980   0.289   1.831
    1PTG1   C14  123   0.859   0.365   1.855
    1PTG1   C15  124   0.750   0.271   1.875
    1PTG1   C16  125   0.806  -0.088   2.143
    1PTG1   C17  126   0.852  -0.059   2.008
    1PTG1   C18  127   0.758   0.036   1.948
    1PTG1   C19  128   0.655   0.065   2.046
    1PTG1   C20  129   0.684  -0.011   2.167
    1PTG1   C21  130   0.757   0.027   2.397
    1PTG1   C22  131   0.660   0.045   2.291
    1PTG1   C23  132   0.606   0.179   2.302
    1PTG1   C24  133   0.667   0.244   2.416
    1PTG1   C25  134   0.761   0.150   2.475
    1PTG1   C26  135   0.699   0.378   2.410
    1PTG1   C27  136   0.669   0.455   2.290
    1PTG1   C28  137   0.778   0.551   2.269
    1PTG1   C29  138   0.874   0.532   2.376
    1PTG1   C30  139   0.825   0.426   2.464
    1PTG1   C31  140   1.280   0.235   2.167
    1PTG1   C32  141   1.249   0.093   2.175
    1PTG1   C33  142   1.204   0.063   2.310
    1PTG1   C34  143   1.208   0.186   2.387
    1PTG1   C35  144   1.255   0.292   2.300
    1PTG1   C36  145   1.102  -0.027   2.331
    1PTG1   C37  146   1.039  -0.093   2.217
    1PTG1   C38  147   0.897  -0.104   2.245
    1PTG1   C39  148   0.872  -0.046   2.376
    1PTG1   C40  149   0.998   0.002   2.429
    1PTG1   C41  150   1.162   0.107   1.948
    1PTG1   C42  151   1.035   0.058   1.894
    1PTG1   C43  152   0.986  -0.048   1.981
    1PTG1   C44  153   1.083  -0.066   2.089
    1PTG1   C45  154   1.191   0.030   2.067
    1PTG1   C46  155   1.104   0.457   1.960
    1PTG1   C47  156   1.098   0.334   1.884
    1PTG1   C48  157   1.193   0.241   1.943
    1PTG1   C49  158   1.256   0.309   2.055
    1PTG1   C50  159   1.223   0.458   2.053
    1PTG1   C51  160   1.055   0.572   2.215
    1PTG1   C52  161   1.194   0.516   2.196
    1PTG1   C53  162   1.202   0.417   2.310
    1PTG1   C54  163   1.099   0.445   2.406
    1PTG1   C55  164   1.008   0.541   2.348
    1PTG1   C56  165   1.055   0.347   2.492
    1PTG1   C57  166   1.111   0.213   2.482
    1PTG1   C58  167   1.002   0.118   2.503
    1PTG1   C59  168   0.881   0.195   2.527
    1PTG1   C60  169   0.913   0.336   2.521
    2PTG1    H6  170   1.532   0.716   2.197
    2PTG1   C63  171   1.485   0.729   2.098
    2PTG1    H5  172   1.557   0.692   2.023
    2PTG1    H7  173   1.474   0.837   2.083
    2PTG1    N1  174   1.350   0.668   2.093
    2PTG1   C62  175   1.337   0.554   1.997
    2PTG1   H10  176   1.431   0.494   1.995
    2PTG1   C64  177   1.308   0.601   1.856
    2PTG1   C65  178   1.220   0.706   1.825
    2PTG1    H1  179   1.175   0.763   1.905
    2PTG1   C61  180   1.304   0.618   2.223
    2PTG1    H8  181   1.272   0.698   2.292
    2PTG1    H9  182   1.388   0.563   2.273
    2PTG1   C69  183   1.372   0.534   1.751
    2PTG1    H4  184   1.444   0.456   1.773
    2PTG1   C68  185   1.346   0.567   1.619
    2PTG1    H2  186   1.401   0.513   1.541
    2PTG1   C66  187   1.190   0.738   1.694
    2PTG1    H3  188   1.122   0.819   1.671
    2PTG1   C67  189   1.253   0.667   1.590
    2PTG1    O1  190   1.220   0.716   1.468
    2PTG1   C70  191   1.293   0.682   1.348
    2PTG1   H11  192   1.224   0.688   1.262
    2PTG1   H12  193   1.333   0.579   1.351
    2PTG1   C71  194   1.408   0.786   1.334
    2PTG1   H13  195   1.487   0.750   1.266
    2PTG1   H14  196   1.457   0.805   1.432
    2PTG1    O2  197   1.345   0.905   1.283
    2PTG1   C72  198   1.432   1.016   1.264
    2PTG1   H15  199   1.498   1.030   1.351
    2PTG1   H16  200   1.497   0.999   1.177
    2PTG1   C73  201   1.342   1.142   1.242
    2PTG1   H17  202   1.242   1.114   1.205
    2PTG1   H18  203   1.388   1.207   1.166
    2PTG1    O3  204   1.337   1.213   1.366
    2PTG1   C74  205   1.210   1.218   1.434
    2PTG1   H19  206   1.213   1.300   1.508
    2PTG1   H20  207   1.129   1.243   1.364
    2PTG1   C75  208   1.179   1.084   1.506
    2PTG1   H21  209   1.073   1.082   1.535
    2PTG1   H22  210   1.193   0.997   1.440
    2PTG1    O4  211   1.256   1.073   1.627
    2PTG1   C76  212   1.398   1.057   1.612
    2PTG1   H23  213   1.421   0.971   1.547
    2PTG1   H24  214   1.444   1.149   1.572
    2PTG1   C77  215   1.443   1.031   1.754
    2PTG1   H25  216   1.551   1.017   1.758
    2PTG1   H26  217   1.415   1.115   1.819
    2PTG1   H27  218   1.394   0.941   1.794
   0.99428   0.99466   2.26070
