# Supplementary material for: Fullerene derivatives with oligoethylene–glycol side chains: an investigation on the origin of their outstanding transport properties
Source: J Mater Chem C Mater. 2021 Aug 18;9(45):16217–25. doi: 10.1039/d1tc02753k (PMC8614456; doi:10.1039/d1tc02753k)
Supplement: TC-009-D1TC02753K-s017 [file TC-009-D1TC02753K-s017.top]

; Include forcefield parameters
#include "gromos53a6.ff/forcefield.itp"

; Include chain topologies
#include "./pteeg1_qforce.itp"

; Include water topology
#include "gromos53a6.ff/spc.itp"
; Include topology for ions
#include "gromos53a6.ff/ions.itp"

[ system ]
; Name
PTeEG-1

[ molecules ]
; Compound        #mols
PTTG1              2
