# Supplementary material for: Fullerene derivatives with oligoethylene–glycol side chains: an investigation on the origin of their outstanding transport properties
Source: J Mater Chem C Mater. 2021 Aug 18;9(45):16217–25. doi: 10.1039/d1tc02753k (PMC8614456; doi:10.1039/d1tc02753k)
Supplement: TC-009-D1TC02753K-s018 [file TC-009-D1TC02753K-s018.top]

; 
#include "gromos53a6.ff/forcefield.itp"
#include "pteg1_qforce.itp"

[ system ]
 PTG1

[ molecules ]
; Compound        nmols
 PTG1              2 
