# Supplementary material for: Fullerene derivatives with oligoethylene–glycol side chains: an investigation on the origin of their outstanding transport properties
Source: J Mater Chem C Mater. 2021 Aug 18;9(45):16217–25. doi: 10.1039/d1tc02753k (PMC8614456; doi:10.1039/d1tc02753k)
Supplement: TC-009-D1TC02753K-s020 [file TC-009-D1TC02753K-s020.cif]

# Electronic Supplementary Material (ESI) for Journal of Materials Chemistry C.
# This journal is © The Royal Society of Chemistry 2021

# CIF file generated by openbabel 2.4.1, see http://openbabel.sf.net
data_I
_chemical_name_common 'PPEG1'
_cell_length_a 9.9311
_cell_length_b 10.0894
_cell_length_c 24.013
_cell_angle_alpha 90
_cell_angle_beta 90
_cell_angle_gamma 90
loop_
    _atom_site_label
    _atom_site_type_symbol
    _atom_site_fract_x
    _atom_site_fract_y
    _atom_site_fract_z
    _atom_site_occupancy
    C0      C    0.49843   0.84742   0.16200   1.000
    C1      C    0.60819   0.89203   0.19739   1.000
    C2      C    0.73104   0.88905   0.16366   1.000
    C3      C    0.69680   0.84049   0.10827   1.000
    C4      C    0.55281   0.81571   0.10703   1.000
    C5      C    0.82569   0.98717   0.16991   1.000
    C6      C    0.80555   0.09323   0.20989   1.000
    C7      C    0.85892   0.21514   0.18573   1.000
    C8      C    0.91329   0.18243   0.13076   1.000
    C9      C    0.89315   0.04169   0.12118   1.000
    C10     C    0.45614   0.05457   0.23987   1.000
    C11     C    0.47628   0.19631   0.24903   1.000
    C12     C    0.62128   0.22108   0.25028   1.000
    C13     C    0.68975   0.09620   0.24195   1.000
    C14     C    0.58805   0.99213   0.23529   1.000
    C15     C    0.22757   0.06151   0.12493   1.000
    C16     C    0.26180   0.10908   0.18032   1.000
    C17     C    0.35243   0.01294   0.20614   1.000
    C18     C    0.37357   0.90590   0.16616   1.000
    C19     C    0.29604   0.93564   0.11619   1.000
    C20     C    0.33330   0.99907   0.01874   1.000
    C21     C    0.34739   0.90590   0.06455   1.000
    C22     C    0.47930   0.84346   0.05997   1.000
    C23     C    0.54677   0.89797   0.01124   1.000
    C24     C    0.45614   0.99411   0.98584   1.000
    C25     C    0.68270   0.92275   0.01249   1.000
    C26     C    0.76024   0.89203   0.06247   1.000
    C27     C    0.86194   0.99510   0.06913   1.000
    C28     C    0.84784   0.08827   0.02332   1.000
    C29     C    0.73708   0.04367   0.98834   1.000
    C30     C    0.57698   0.51347   0.10619   1.000
    C31     C    0.43298   0.48968   0.10453   1.000
    C32     C    0.39774   0.44310   0.04914   1.000
    C33     C    0.52059   0.43814   0.01624   1.000
    C34     C    0.63135   0.48274   0.05081   1.000
    C35     C    0.30107   0.34597   0.04248   1.000
    C36     C    0.23462   0.29046   0.09120   1.000
    C37     C    0.21347   0.14972   0.08162   1.000
    C38     C    0.26785   0.11801   0.02707   1.000
    C39     C    0.32222   0.23892   0.00292   1.000
    C40     C    0.44507   0.40742   0.19989   1.000
    C41     C    0.39170   0.28650   0.22446   1.000
    C42     C    0.28094   0.24289   0.18948   1.000
    C43     C    0.26583   0.33606   0.14367   1.000
    C44     C    0.36854   0.43814   0.15034   1.000
    C45     C    0.79447   0.33308   0.19406   1.000
    C46     C    0.67163   0.33407   0.22571   1.000
    C47     C    0.58201   0.43021   0.20031   1.000
    C48     C    0.65048   0.48770   0.15325   1.000
    C49     C    0.79850   0.45004   0.15408   1.000
    C50     C    0.90121   0.27064   0.08787   1.000
    C51     C    0.85590   0.41436   0.09453   1.000
    C52     C    0.75520   0.42427   0.04706   1.000
    C53     C    0.77434   0.31722   0.00833   1.000
    C54     C    0.86597   0.22207   0.03332   1.000
    C55     C    0.67163   0.27461   0.97418   1.000
    C56     C    0.54073   0.33705   0.97835   1.000
    C57     C    0.43802   0.23496   0.97168   1.000
    C58     C    0.50750   0.10908   0.96252   1.000
    C59     C    0.65149   0.13386   0.96377   1.000
    H60     H    0.02406   0.77117   0.12868   1.000
    C61     C    0.09152   0.68692   0.13701   1.000
    H62     H    0.15093   0.70972   0.17491   1.000
    H63     H    0.16301   0.68295   0.10161   1.000
    N64     N    0.01499   0.56104   0.14034   1.000
    C65     C    0.89114   0.56798   0.17574   1.000
    H66     H    0.83677   0.66115   0.16574   1.000
    C67     C    0.90725   0.56303   0.23862   1.000
    C68     C    0.02406   0.51942   0.26569   1.000
    H69     H    0.11367   0.49464   0.24154   1.000
    C70     C    0.97169   0.51248   0.08537   1.000
    H71     H    0.05426   0.47184   0.05997   1.000
    H72     H    0.92940   0.59871   0.06205   1.000
    C73     C    0.79850   0.60366   0.27152   1.000
    H74     H    0.70788   0.64232   0.25153   1.000
    C75     C    0.79749   0.58880   0.32899   1.000
    H76     H    0.70687   0.61457   0.35148   1.000
    C77     C    0.02808   0.50752   0.32357   1.000
    H78     H    0.11669   0.47085   0.34440   1.000
    C79     C    0.91329   0.53924   0.35481   1.000
    O80     O    0.92638   0.50653   0.40978   1.000
    C81     C    0.80756   0.49959   0.44434   1.000
    H82     H    0.74513   0.58781   0.43893   1.000
    H83     H    0.74916   0.41039   0.43310   1.000
    C84     C    0.85590   0.49166   0.50514   1.000
    H85     H    0.93041   0.57096   0.51430   1.000
    H86     H    0.76930   0.50752   0.53346   1.000
    O87     O    0.91229   0.36282   0.51514   1.000
    C88     C    0.97371   0.34894   0.56886   1.000
    H89     H    0.93645   0.42328   0.59884   1.000
    H90     H    0.94954   0.25082   0.58677   1.000
    C91     C    0.12777   0.36183   0.56095   1.000
    H92     H    0.16503   0.28848   0.53055   1.000
    H93     H    0.18013   0.34498   0.60092   1.000
    O94     O    0.15395   0.49365   0.54179   1.000
    C95     C    0.29392   0.52338   0.53554   1.000
    H96     H    0.33822   0.54915   0.57594   1.000
    H97     H    0.34829   0.43715   0.51805   1.000
    C98     C    0.30600   0.63934   0.49348   1.000
    H99     H    0.41374   0.66214   0.48640   1.000
    H100    H    0.26371   0.61060   0.45309   1.000
    O101    O    0.24256   0.75333   0.51764   1.000
    C102    C    0.12072   0.79495   0.49057   1.000
    H103    H    0.03413   0.77315   0.51764   1.000
    H104    H    0.10360   0.74639   0.44976   1.000
    C105    C    0.14287   0.94561   0.48432   1.000
    H106    H    0.10864   0.99814   0.52180   1.000
    H107    H    0.25062   0.96939   0.47724   1.000
    O108    O    0.06534   0.98426   0.43685   1.000
    C109    C    0.09152   0.11608   0.41811   1.000
    H110    H    0.05024   0.18844   0.44851   1.000
    H111    H    0.20027   0.13392   0.41436   1.000
    C112    C    0.02204   0.13392   0.36064   1.000
    H113    H    0.91229   0.11608   0.36355   1.000
    H114    H    0.03413   0.23700   0.34648   1.000
    O115    O    0.08749   0.04769   0.32191   1.000
    C116    C    0.02506   0.92083   0.31483   1.000
    H117    H    0.06836   0.84748   0.34398   1.000
    H118    H    0.91531   0.92578   0.32066   1.000
    C119    C    0.05930   0.88911   0.25486   1.000
    H120    H    0.06131   0.97831   0.22863   1.000
    H121    H    0.15798   0.84055   0.25195   1.000
    H122    H    0.98479   0.82072   0.23695   1.000
    C123    C    0.98579   0.97528   0.76125   1.000
    C124    C    0.09454   0.92969   0.72586   1.000
    C125    C    0.21839   0.93167   0.75834   1.000
    C126    C    0.18718   0.98024   0.81414   1.000
    C127    C    0.04218   0.00601   0.81581   1.000
    C128    C    0.31405   0.83355   0.75168   1.000
    C129    C    0.28989   0.72750   0.71253   1.000
    C130    C    0.34326   0.60559   0.73627   1.000
    C131    C    0.40065   0.63829   0.79082   1.000
    C132    C    0.38253   0.77904   0.79998   1.000
    C133    C    0.94048   0.76714   0.68380   1.000
    C134    C    0.95961   0.62640   0.67422   1.000
    C135    C    0.10461   0.60063   0.67255   1.000
    C136    C    0.17409   0.72551   0.68088   1.000
    C137    C    0.07340   0.82859   0.68796   1.000
    C138    C    0.71493   0.76219   0.79957   1.000
    C139    C    0.74715   0.71461   0.74376   1.000
    C140    C    0.83777   0.81075   0.71794   1.000
    C141    C    0.86093   0.91779   0.75751   1.000
    C142    C    0.78541   0.88707   0.80831   1.000
    C143    C    0.82670   0.82364   0.90534   1.000
    C144    C    0.83878   0.91779   0.85953   1.000
    C145    C    0.97169   0.97925   0.86370   1.000
    C146    C    0.03916   0.92374   0.91201   1.000
    C147    C    0.94954   0.82760   0.93783   1.000
    C148    C    0.17610   0.89995   0.91034   1.000
    C149    C    0.25162   0.92870   0.85995   1.000
    C150    C    0.35232   0.82562   0.85287   1.000
    C151    C    0.33923   0.73344   0.89868   1.000
    C152    C    0.22947   0.77804   0.93449   1.000
    C153    C    0.06333   0.30824   0.81622   1.000
    C154    C    0.91933   0.33302   0.81872   1.000
    C155    C    0.88611   0.38060   0.87453   1.000
    C156    C    0.00996   0.38456   0.90701   1.000
    C157    C    0.11871   0.33996   0.87161   1.000
    C158    C    0.79045   0.47773   0.88119   1.000
    C159    C    0.72197   0.53323   0.83330   1.000
    C160    C    0.70284   0.67397   0.84288   1.000
    C161    C    0.75923   0.70569   0.89743   1.000
    C162    C    0.81361   0.58477   0.92117   1.000
    C163    C    0.92940   0.41430   0.72336   1.000
    C164    C    0.87503   0.53522   0.69920   1.000
    C165    C    0.76527   0.58081   0.73460   1.000
    C166    C    0.75218   0.48764   0.78041   1.000
    C167    C    0.85388   0.38456   0.77333   1.000
    C168    C    0.27982   0.48863   0.72794   1.000
    C169    C    0.15596   0.48665   0.69629   1.000
    C170    C    0.06635   0.39051   0.72211   1.000
    C171    C    0.13583   0.33401   0.76958   1.000
    C172    C    0.28485   0.37267   0.76833   1.000
    C173    C    0.38857   0.55107   0.83372   1.000
    C174    C    0.34124   0.40934   0.82788   1.000
    C175    C    0.24155   0.39943   0.87494   1.000
    C176    C    0.26471   0.50449   0.91450   1.000
    C177    C    0.35534   0.59964   0.88869   1.000
    C178    C    0.16301   0.54711   0.94907   1.000
    C179    C    0.03110   0.48566   0.94490   1.000
    C180    C    0.93041   0.58874   0.95198   1.000
    C181    C    0.00090   0.71362   0.96115   1.000
    C182    C    0.14489   0.68785   0.95906   1.000
    H183    H    0.62923   0.10011   0.76042   1.000
    C184    C    0.56075   0.11993   0.79540   1.000
    H185    H    0.49027   0.03667   0.79957   1.000
    H186    H    0.62419   0.11993   0.83330   1.000
    N187    N    0.49832   0.25274   0.78791   1.000
    C188    C    0.38051   0.25274   0.75001   1.000
    H189    H    0.32010   0.16056   0.75667   1.000
    C190    C    0.42582   0.25770   0.68963   1.000
    C191    C    0.52148   0.34690   0.66922   1.000
    H192    H    0.56982   0.41529   0.69754   1.000
    C193    C    0.44999   0.30725   0.84079   1.000
    H194    H    0.40669   0.22994   0.86786   1.000
    H195    H    0.53558   0.35384   0.86370   1.000
    C196    C    0.36944   0.16453   0.65381   1.000
    H197    H    0.29895   0.09019   0.66964   1.000
    C198    C    0.40065   0.16255   0.59759   1.000
    H199    H    0.35232   0.08920   0.57177   1.000
    C200    C    0.55572   0.34690   0.61300   1.000
    H201    H    0.62923   0.41727   0.59718   1.000
    C202    C    0.49329   0.25472   0.57760   1.000
    O203    O    0.52954   0.26860   0.52347   1.000
    C204    C    0.45805   0.19030   0.48307   1.000
    H205    H    0.46207   0.08425   0.49473   1.000
    H206    H    0.35232   0.22102   0.48057   1.000
    C207    C    0.53155   0.21012   0.42685   1.000
    H208    H    0.49933   0.13281   0.39687   1.000
    H209    H    0.64131   0.20021   0.43227   1.000
    O210    O    0.50336   0.33996   0.40645   1.000
    C211    C    0.37648   0.35582   0.37854   1.000
    H212    H    0.34527   0.26463   0.35689   1.000
    H213    H    0.29694   0.38357   0.40853   1.000
    C214    C    0.40065   0.46782   0.33565   1.000
    H215    H    0.49631   0.44998   0.31316   1.000
    H216    H    0.31909   0.46881   0.30483   1.000
    O217    O    0.40770   0.59171   0.36439   1.000
    C218    C    0.40468   0.70371   0.32732   1.000
    H219    H    0.49530   0.70371   0.30109   1.000
    H220    H    0.31607   0.69677   0.29942   1.000
    C221    C    0.39461   0.83157   0.36314   1.000
    H222    H    0.34527   0.81174   0.40311   1.000
    H223    H    0.33419   0.90689   0.34148   1.000
    O224    O    0.52954   0.88112   0.37063   1.000
    C225    C    0.58895   0.84941   0.42310   1.000
    H226    H    0.59197   0.74137   0.42935   1.000
    H227    H    0.52954   0.89500   0.45725   1.000
    C228    C    0.73294   0.90788   0.42144   1.000
    H229    H    0.73193   0.01394   0.40978   1.000
    H230    H    0.79537   0.85535   0.39062   1.000
    O231    O    0.78329   0.88608   0.47641   1.000
    C232    C    0.78027   0.00006   0.51222   1.000
    H233    H    0.86485   0.06746   0.50306   1.000
    H234    H    0.68662   0.05755   0.50723   1.000
    C235    C    0.79134   0.94654   0.57261   1.000
    H236    H    0.86586   0.86526   0.57552   1.000
    H237    H    0.82558   0.02583   0.60092   1.000
    O238    O    0.66044   0.90392   0.58968   1.000
    C239    C    0.62620   0.77012   0.57719   1.000
    H240    H    0.71280   0.70272   0.58177   1.000
    H241    H    0.58593   0.76219   0.53429   1.000
    C242    C    0.51846   0.74236   0.62050   1.000
    H243    H    0.54364   0.78597   0.66089   1.000
    H244    H    0.42079   0.78300   0.60717   1.000
    H245    H    0.50336   0.63532   0.62674   1.000
